# Supplementary material for: 1-[(3-Benz­yloxy-2-nitro­phen­oxy)meth­yl]benzene
Source: Acta Crystallogr Sect E Struct Rep Online. 2012 Jul 4;68(Pt 8):o2317–8. doi: 10.1107/S1600536812029194 (PMC3414184; doi:10.1107/S1600536812029194)
Supplement: Supplementary file 1 [file e-68-o2317-sup1.cif]

##############################################################################
#                                                                            #
# This CIF contains the data in a paper accepted for publication in          #
# Acta Crystallographica Section E. It conforms to the requirements of       #
# Notes for Authors for Acta Crystallographica Section E, and has been       #
# peer reviewed under the auspices of the IUCr Commission on Journals.       #
#                                                                            #
# Full details of the Crystallographic Information File format               #
# are given in the paper "The Crystallographic Information File (CIF):       #
# a New Standard Archive File for Crystallography" by S. R. Hall, F. H.      #
# Allen and I. D. Brown [Acta Cryst. (1991), A47, 655-685].                  #
#                                                                            #
# The current version of the core CIF dictionary is obtainable from          #
# ftp://ftp.iucr.org/pub/cif_core.dic.                                       #
#                                                                            #
# Software is freely available for graphical display of the structure(s)     #
# in this CIF. For information consult the CIF software page                 #
# http://www.iucr.org/resources/cif/software.                                #
#                                                                            #
# This file may be used for bona fide research purposes within the           #
# scientific community so long as proper attribution is given to the journal # 
# article from which it was obtained.                                        #
#                                                                            #
##############################################################################
data_global
_audit_creation_method     'form.cif (version 2.0)'
_journal_data_validation_number     ?
_journal_date_recd_electronic     2012-06-25
_journal_date_accepted     2012-06-27
_journal_name_full     'Acta Crystallographica, Section E'
_journal_year     2012
_journal_volume     68
_journal_issue      8
_journal_page_first     o2317
_journal_page_last     o2318
_journal_paper_category     QO
_journal_paper_doi     10.1107/S1600536812029194
_journal_coeditor_code     HB6876
_publ_contact_author_name     'Prof. Fun, Hoong-Kun'
_publ_contact_author_address
;
      X-ray Crystallography Unit
      School of Physics
      Universiti Sains Malaysia
      11800 USM, Penang
      MALAYSIA
;
_publ_contact_author_email     'hkfun@usm.my'
_publ_contact_author_fax     '604 6579150'
_publ_contact_author_phone     '604 6533652'
_publ_section_title
;
1-[(3-Benzyloxy-2-nitrophenoxy)methyl]benzene
;
loop_
    _publ_author_name
    _publ_author_footnote
    _publ_author_address
    'Fun, Hoong-Kun'
;
Thomson Reuters ResearcherID: A-3561-2009.
;
;
X-ray Crystallography Unit
School of Physics
Universiti Sains Malaysia
11800 USM, Penang
Malaysia
;
    'Suhana Arshad' ?
;
X-ray Crystallography Unit
School of Physics
Universiti Sains Malaysia
11800 USM, Penang
Malaysia
;
    'Ubaradka, S. R.' ?
;
Chemistry Department
Manipal Institute of Technology, Manipal
India
;
    'Prakash Shetty' ?
;
Department of Printing
Manipal Institute of Technology
Manipal 576 104
India
;
    'Arun M. Isloor' ?
;
Department of Chemistry
National Institute of Technology-Karnataka
Surathkal, Mangalore 575 025,
India
;
data_I
_audit_creation_method     SHELXL-97
_chemical_name_systematic
;
1-[(3-Benzyloxy-2-nitrophenoxy)methyl]benzene
;
_chemical_name_common     ?
_chemical_formula_moiety     'C20 H17 N O4'
_chemical_formula_sum     'C20 H17 N O4'
_chemical_formula_iupac     'C20 H17 N O4'
_chemical_formula_weight     335.35
_chemical_melting_point     ?
_symmetry_cell_setting     triclinic
_symmetry_space_group_name_H-M     'P -1'
_symmetry_space_group_name_Hall     '-P 1'
loop_
    _symmetry_equiv_pos_as_xyz
    'x, y, z'
    '-x, -y, -z'
_cell_length_a     7.6150(4)
_cell_length_b     14.6248(7)
_cell_length_c     15.2915(8)
_cell_angle_alpha     94.7060(10)
_cell_angle_beta     101.6270(10)
_cell_angle_gamma     90.5720(10)
_cell_volume     1661.80(15)
_cell_formula_units_Z     4
_cell_measurement_reflns_used     9997
_cell_measurement_theta_min     2.73
_cell_measurement_theta_max     30.11
_cell_measurement_temperature     100.0(10)
_exptl_crystal_description     'plate'
_exptl_crystal_colour     'orange'
_exptl_crystal_size_max     0.26
_exptl_crystal_size_mid     0.19
_exptl_crystal_size_min     0.09
_exptl_crystal_density_diffrn     1.340
_exptl_crystal_density_meas     ?
_exptl_crystal_density_method     'not measured'
_exptl_crystal_F_000     704
_exptl_absorpt_coefficient_mu     0.094
_exptl_absorpt_correction_type     multi-scan
_exptl_absorpt_process_details     '(<i>SADABS</i>; Bruker, 2009)'
_exptl_absorpt_correction_T_min     0.9755
_exptl_absorpt_correction_T_max     0.9919
_exptl_special_details
;
The crystal was placed in the cold stream of an Oxford Cryosystems Cobra
open-flow nitrogen cryostat (Cosier & Glazer, 1986) operating at 100.0 (1) K.
;
_diffrn_ambient_temperature     100.0(10)
_diffrn_radiation_type     MoK\a
_diffrn_radiation_wavelength     0.71073
_diffrn_radiation_source     'fine-focus sealed tube'
_diffrn_radiation_monochromator     graphite
_diffrn_measurement_device_type     'Bruker SMART APEXII DUO CCD'
_diffrn_measurement_method     '\f and \w scans'
_diffrn_detector_area_resol_mean     ?
_diffrn_reflns_number     35546
_diffrn_reflns_av_R_equivalents     0.0320
_diffrn_reflns_av_sigmaI/netI     0.0314
_diffrn_reflns_theta_min     1.36
_diffrn_reflns_theta_max     30.12
_diffrn_reflns_theta_full     30.12
_diffrn_measured_fraction_theta_max     0.991
_diffrn_measured_fraction_theta_full     0.991
_diffrn_reflns_limit_h_min     -10
_diffrn_reflns_limit_h_max     10
_diffrn_reflns_limit_k_min     -20
_diffrn_reflns_limit_k_max     20
_diffrn_reflns_limit_l_min     -21
_diffrn_reflns_limit_l_max     21
_diffrn_standards_number     0
_diffrn_standards_interval_count     .
_diffrn_standards_interval_time     .
_diffrn_standards_decay_%     ?
_refine_special_details
;
Refinement of <i>F</i>^2^ against ALL reflections. The weighted <i>R</i>-factor
<i>wR</i> and goodness of fit <i>S</i> are based on <i>F</i>^2^, conventional
<i>R</i>-factors <i>R</i> are based on <i>F</i>, with <i>F</i> set to zero for
negative <i>F</i>^2^. The threshold expression of <i>F</i>^2^ >
\s(<i>F</i>^2^) is used only for calculating <i>R</i>-factors(gt) <i>etc</i>.
and is not relevant to the choice of reflections for refinement.
<i>R</i>-factors based on <i>F</i>^2^ are statistically about twice as large
as those based on <i>F</i>, and <i>R</i>- factors based on ALL data will be
even larger.
;
_reflns_number_total     9716
_reflns_number_gt     7508
_reflns_threshold_expression     I>2\s(I)
_refine_ls_structure_factor_coef     Fsqd
_refine_ls_matrix_type     full
_refine_ls_R_factor_all     0.0595
_refine_ls_R_factor_gt     0.0415
_refine_ls_wR_factor_gt     0.1051
_refine_ls_wR_factor_ref     0.1165
_refine_ls_goodness_of_fit_ref     1.026
_refine_ls_restrained_S_all     1.026
_refine_ls_number_reflns     9716
_refine_ls_number_parameters     451
_refine_ls_number_restraints     0
_refine_ls_hydrogen_treatment     constr
_refine_ls_weighting_scheme     calc
_refine_ls_weighting_details
         'calc w=1/[\s^2^(Fo^2^)+(0.0540P)^2^+0.4706P] where P=(Fo^2^+2Fc^2^)/3'
_atom_sites_solution_hydrogens     geom
_atom_sites_solution_primary     direct
_atom_sites_solution_secondary     difmap
_refine_ls_shift/su_max     0.000
_refine_ls_shift/su_mean     0.000
_refine_diff_density_max     0.376
_refine_diff_density_min     -0.289
_refine_ls_extinction_method     none
_refine_ls_extinction_coef     ?
loop_
    _atom_type_symbol
    _atom_type_description
    _atom_type_scat_dispersion_real
    _atom_type_scat_dispersion_imag
    _atom_type_scat_source
    'C' 'C' 0.0033 0.0016
                         'International Tables Vol C Tables 4.2.6.8 and 6.1.1.4'
    'H' 'H' 0.0000 0.0000
                         'International Tables Vol C Tables 4.2.6.8 and 6.1.1.4'
    'N' 'N' 0.0061 0.0033
                         'International Tables Vol C Tables 4.2.6.8 and 6.1.1.4'
    'O' 'O' 0.0106 0.0060
                         'International Tables Vol C Tables 4.2.6.8 and 6.1.1.4'
_computing_data_collection     'APEX2 (Bruker, 2009)'
_computing_cell_refinement     'SAINT (Bruker, 2009)'
_computing_data_reduction     'SAINT (Bruker, 2009)'
_computing_structure_solution     'SHELXTL (Sheldrick, 2008)'
_computing_structure_refinement     'SHELXTL (Sheldrick, 2008)'
_computing_molecular_graphics     'SHELXTL (Sheldrick, 2008)'
_computing_publication_material
;
SHELXTL (Sheldrick, 2008) and PLATON (Spek, 2009)
;
loop_
    _atom_site_type_symbol
    _atom_site_label
    _atom_site_fract_x
    _atom_site_fract_y
    _atom_site_fract_z
    _atom_site_U_iso_or_equiv
    _atom_site_adp_type
    _atom_site_calc_flag
    _atom_site_refinement_flags
    _atom_site_occupancy
    _atom_site_symmetry_multiplicity
    _atom_site_disorder_assembly
    _atom_site_disorder_group
    O O1A 0.13559(11) 0.36930(5) 0.49220(6) 0.02214(17) Uani d . 1 1 . .
    O O2A -0.10558(10) 0.09202(5) 0.55126(5) 0.02063(17) Uani d . 1 1 . .
    O O3A 0.25107(14) 0.20447(9) 0.62840(7) 0.0468(3) Uani d . 1 1 . .
    O O4A 0.04238(16) 0.28956(9) 0.65945(7) 0.0513(3) Uani d . 1 1 . .
    N N1A 0.10941(13) 0.24213(7) 0.60732(7) 0.0215(2) Uani d . 1 1 . .
    C C1A 0.32496(16) 0.52370(8) 0.57710(9) 0.0262(2) Uani d . 1 1 . .
    H H1AA 0.3024 0.4741 0.6101 0.031 Uiso calc R 1 1 . .
    C C2A 0.42369(17) 0.60071(9) 0.62090(11) 0.0336(3) Uani d . 1 1 . .
    H H2AA 0.4673 0.6039 0.6838 0.040 Uiso calc R 1 1 . .
    C C3A 0.45841(18) 0.67279(9) 0.57274(12) 0.0381(4) Uani d . 1 1 . .
    H H3AA 0.5258 0.7253 0.6028 0.046 Uiso calc R 1 1 . .
    C C4A 0.39539(19) 0.66844(9) 0.48159(12) 0.0374(3) Uani d . 1 1 . .
    H H4AA 0.4204 0.7176 0.4487 0.045 Uiso calc R 1 1 . .
    C C5A 0.29527(17) 0.59230(8) 0.43760(10) 0.0302(3) Uani d . 1 1 . .
    H H5AA 0.2509 0.5898 0.3747 0.036 Uiso calc R 1 1 . .
    C C6A 0.25959(15) 0.51938(8) 0.48546(9) 0.0230(2) Uani d . 1 1 . .
    C C7A 0.14950(15) 0.43950(8) 0.43354(8) 0.0218(2) Uani d . 1 1 . .
    H H7AA 0.0283 0.4599 0.4070 0.026 Uiso calc R 1 1 . .
    H H7AB 0.2068 0.4148 0.3842 0.026 Uiso calc R 1 1 . .
    C C8A 0.03602(14) 0.29318(7) 0.45495(8) 0.0185(2) Uani d . 1 1 . .
    C C9A -0.04526(15) 0.27616(8) 0.36507(8) 0.0201(2) Uani d . 1 1 . .
    H H9AA -0.0334 0.3195 0.3235 0.024 Uiso calc R 1 1 . .
    C C10A -0.14422(15) 0.19488(8) 0.33674(8) 0.0206(2) Uani d . 1 1 . .
    H H10A -0.1983 0.1832 0.2751 0.025 Uiso calc R 1 1 . .
    C C11A -0.16659(15) 0.13023(8) 0.39534(8) 0.0196(2) Uani d . 1 1 . .
    H H11A -0.2345 0.0752 0.3741 0.024 Uiso calc R 1 1 . .
    C C12A -0.08803(14) 0.14722(7) 0.48569(7) 0.0176(2) Uani d . 1 1 . .
    C C13A 0.01607(14) 0.22707(7) 0.51330(7) 0.0176(2) Uani d . 1 1 . .
    C C14A -0.24977(15) 0.02361(8) 0.52786(8) 0.0198(2) Uani d . 1 1 . .
    H H14A -0.2090 -0.0319 0.4969 0.024 Uiso calc R 1 1 . .
    H H14B -0.3530 0.0480 0.4870 0.024 Uiso calc R 1 1 . .
    C C15A -0.30454(14) -0.00015(7) 0.61225(8) 0.0179(2) Uani d . 1 1 . .
    C C16A -0.29037(15) -0.08909(8) 0.63851(8) 0.0207(2) Uani d . 1 1 . .
    H H16A -0.2380 -0.1348 0.6049 0.025 Uiso calc R 1 1 . .
    C C17A -0.35264(16) -0.11121(9) 0.71380(9) 0.0260(3) Uani d . 1 1 . .
    H H17A -0.3434 -0.1721 0.7313 0.031 Uiso calc R 1 1 . .
    C C18A -0.42811(17) -0.04469(10) 0.76329(9) 0.0297(3) Uani d . 1 1 . .
    H H18A -0.4709 -0.0600 0.8146 0.036 Uiso calc R 1 1 . .
    C C19A -0.44114(19) 0.04415(10) 0.73792(9) 0.0322(3) Uani d . 1 1 . .
    H H19A -0.4920 0.0900 0.7722 0.039 Uiso calc R 1 1 . .
    C C20A -0.38016(17) 0.06621(8) 0.66276(9) 0.0257(2) Uani d . 1 1 . .
    H H20A -0.3900 0.1272 0.6455 0.031 Uiso calc R 1 1 . .
    O O1B 0.61240(11) 0.48372(5) 0.17237(6) 0.02478(18) Uani d . 1 1 . .
    O O2B 0.81078(10) 0.19193(5) 0.10404(6) 0.02094(17) Uani d . 1 1 . .
    O O3B 0.44330(11) 0.33094(6) 0.04889(6) 0.0286(2) Uani d . 1 1 . .
    O O4B 0.49167(11) 0.25710(6) 0.16793(6) 0.02714(19) Uani d . 1 1 . .
    N N1B 0.54058(12) 0.30732(6) 0.11650(7) 0.01836(18) Uani d . 1 1 . .
    C C1B 0.31381(17) 0.57666(8) 0.08217(8) 0.0234(2) Uani d . 1 1 . .
    H H1BA 0.3444 0.5245 0.0477 0.028 Uiso calc R 1 1 . .
    C C2B 0.14345(17) 0.61162(8) 0.06114(8) 0.0257(2) Uani d . 1 1 . .
    H H2BA 0.0577 0.5829 0.0126 0.031 Uiso calc R 1 1 . .
    C C3B 0.09729(18) 0.68790(9) 0.11025(10) 0.0316(3) Uani d . 1 1 . .
    H H3BA -0.0192 0.7121 0.0951 0.038 Uiso calc R 1 1 . .
    C C4B 0.2218(2) 0.72864(10) 0.18152(11) 0.0401(4) Uani d . 1 1 . .
    H H4BA 0.1905 0.7809 0.2157 0.048 Uiso calc R 1 1 . .
    C C5B 0.39273(19) 0.69359(9) 0.20353(10) 0.0342(3) Uani d . 1 1 . .
    H H5BA 0.4774 0.7217 0.2529 0.041 Uiso calc R 1 1 . .
    C C6B 0.44001(16) 0.61761(8) 0.15347(8) 0.0223(2) Uani d . 1 1 . .
    C C7B 0.62756(17) 0.58239(8) 0.17359(9) 0.0262(2) Uani d . 1 1 . .
    H H7BA 0.6945 0.5995 0.1279 0.031 Uiso calc R 1 1 . .
    H H7BB 0.6923 0.6090 0.2331 0.031 Uiso calc R 1 1 . .
    C C8B 0.76005(15) 0.43423(8) 0.16589(8) 0.0209(2) Uani d . 1 1 . .
    C C9B 0.93703(16) 0.46798(8) 0.18596(8) 0.0243(2) Uani d . 1 1 . .
    H H9BA 0.9639 0.5306 0.2065 0.029 Uiso calc R 1 1 . .
    C C10B 1.07298(16) 0.40807(8) 0.17527(8) 0.0249(2) Uani d . 1 1 . .
    H H10B 1.1932 0.4313 0.1877 0.030 Uiso calc R 1 1 . .
    C C11B 1.04041(15) 0.31547(8) 0.14720(8) 0.0224(2) Uani d . 1 1 . .
    H H11B 1.1365 0.2765 0.1401 0.027 Uiso calc R 1 1 . .
    C C12B 0.86381(14) 0.28059(7) 0.12962(7) 0.0186(2) Uani d . 1 1 . .
    C C13B 0.72783(14) 0.34141(7) 0.13854(7) 0.0180(2) Uani d . 1 1 . .
    C C14B 0.94773(16) 0.12652(8) 0.09238(10) 0.0267(3) Uani d . 1 1 . .
    H H14C 1.0539 0.1373 0.1417 0.032 Uiso calc R 1 1 . .
    H H14D 0.9856 0.1330 0.0349 0.032 Uiso calc R 1 1 . .
    C C15B 0.86818(15) 0.03228(8) 0.09284(8) 0.0223(2) Uani d . 1 1 . .
    C C16B 0.74639(17) -0.00707(9) 0.01872(9) 0.0271(3) Uani d . 1 1 . .
    H H16B 0.7152 0.0253 -0.0334 0.033 Uiso calc R 1 1 . .
    C C17B 0.67035(18) -0.09329(9) 0.02052(10) 0.0307(3) Uani d . 1 1 . .
    H H17B 0.5868 -0.1196 -0.0302 0.037 Uiso calc R 1 1 . .
    C C18B 0.71567(17) -0.14099(9) 0.09577(10) 0.0293(3) Uani d . 1 1 . .
    H H18B 0.6627 -0.1999 0.0969 0.035 Uiso calc R 1 1 . .
    C C19B 0.83853(18) -0.10289(9) 0.16962(10) 0.0313(3) Uani d . 1 1 . .
    H H19B 0.8711 -0.1360 0.2211 0.038 Uiso calc R 1 1 . .
    C C20B 0.91417(17) -0.01623(9) 0.16831(9) 0.0281(3) Uani d . 1 1 . .
    H H20B 0.9976 0.0100 0.2192 0.034 Uiso calc R 1 1 . .
loop_
    _atom_site_aniso_label
    _atom_site_aniso_U_11
    _atom_site_aniso_U_22
    _atom_site_aniso_U_33
    _atom_site_aniso_U_12
    _atom_site_aniso_U_13
    _atom_site_aniso_U_23
    O1A 0.0237(4) 0.0180(4) 0.0246(4) -0.0058(3) 0.0041(3) 0.0039(3)
    O2A 0.0195(4) 0.0217(4) 0.0198(4) -0.0067(3) 0.0004(3) 0.0063(3)
    O3A 0.0319(5) 0.0672(8) 0.0343(6) 0.0153(5) -0.0084(4) -0.0002(5)
    O4A 0.0507(7) 0.0733(8) 0.0250(5) 0.0227(6) 0.0016(5) -0.0121(5)
    N1A 0.0211(4) 0.0216(5) 0.0209(5) -0.0061(4) 0.0016(4) 0.0036(4)
    C1A 0.0207(5) 0.0216(5) 0.0378(7) -0.0006(4) 0.0106(5) -0.0007(5)
    C2A 0.0237(6) 0.0299(6) 0.0467(8) -0.0024(5) 0.0119(6) -0.0109(6)
    C3A 0.0257(6) 0.0200(6) 0.0697(11) -0.0039(5) 0.0176(7) -0.0096(6)
    C4A 0.0325(7) 0.0162(5) 0.0684(11) 0.0007(5) 0.0208(7) 0.0072(6)
    C5A 0.0267(6) 0.0190(5) 0.0483(8) 0.0026(5) 0.0132(6) 0.0085(5)
    C6A 0.0170(5) 0.0161(5) 0.0382(7) 0.0015(4) 0.0109(5) 0.0028(4)
    C7A 0.0193(5) 0.0189(5) 0.0287(6) -0.0008(4) 0.0065(4) 0.0072(4)
    C8A 0.0157(5) 0.0167(5) 0.0239(6) -0.0002(4) 0.0053(4) 0.0021(4)
    C9A 0.0206(5) 0.0196(5) 0.0213(5) 0.0012(4) 0.0061(4) 0.0056(4)
    C10A 0.0208(5) 0.0229(5) 0.0182(5) 0.0017(4) 0.0035(4) 0.0033(4)
    C11A 0.0193(5) 0.0185(5) 0.0204(5) -0.0015(4) 0.0024(4) 0.0019(4)
    C12A 0.0163(5) 0.0174(5) 0.0199(5) 0.0005(4) 0.0044(4) 0.0044(4)
    C13A 0.0159(4) 0.0188(5) 0.0178(5) -0.0004(4) 0.0025(4) 0.0023(4)
    C14A 0.0186(5) 0.0180(5) 0.0223(6) -0.0049(4) 0.0030(4) 0.0025(4)
    C15A 0.0155(4) 0.0173(5) 0.0203(5) -0.0031(4) 0.0021(4) 0.0018(4)
    C16A 0.0180(5) 0.0184(5) 0.0251(6) -0.0013(4) 0.0027(4) 0.0025(4)
    C17A 0.0229(5) 0.0266(6) 0.0273(6) -0.0076(4) -0.0003(5) 0.0097(5)
    C18A 0.0273(6) 0.0413(7) 0.0209(6) -0.0120(5) 0.0058(5) 0.0036(5)
    C19A 0.0345(7) 0.0337(7) 0.0304(7) -0.0027(5) 0.0145(5) -0.0059(5)
    C20A 0.0293(6) 0.0188(5) 0.0298(6) 0.0011(4) 0.0082(5) 0.0008(4)
    O1B 0.0241(4) 0.0144(4) 0.0377(5) 0.0001(3) 0.0098(4) 0.0045(3)
    O2B 0.0170(4) 0.0180(4) 0.0286(4) 0.0028(3) 0.0059(3) 0.0027(3)
    O3B 0.0220(4) 0.0330(5) 0.0293(5) -0.0011(3) -0.0010(3) 0.0101(4)
    O4B 0.0240(4) 0.0280(4) 0.0327(5) -0.0033(3) 0.0100(4) 0.0121(4)
    N1B 0.0172(4) 0.0153(4) 0.0236(5) 0.0010(3) 0.0062(3) 0.0026(3)
    C1B 0.0317(6) 0.0186(5) 0.0208(6) 0.0006(4) 0.0069(5) 0.0024(4)
    C2B 0.0302(6) 0.0223(5) 0.0242(6) -0.0025(5) 0.0032(5) 0.0063(4)
    C3B 0.0268(6) 0.0237(6) 0.0455(8) 0.0018(5) 0.0089(6) 0.0051(5)
    C4B 0.0364(7) 0.0284(7) 0.0531(9) 0.0049(6) 0.0095(7) -0.0129(6)
    C5B 0.0332(7) 0.0261(6) 0.0390(8) -0.0007(5) 0.0024(6) -0.0099(5)
    C6B 0.0272(6) 0.0154(5) 0.0252(6) -0.0016(4) 0.0070(5) 0.0038(4)
    C7B 0.0276(6) 0.0145(5) 0.0357(7) -0.0020(4) 0.0043(5) 0.0027(4)
    C8B 0.0221(5) 0.0187(5) 0.0231(6) -0.0005(4) 0.0054(4) 0.0063(4)
    C9B 0.0244(5) 0.0203(5) 0.0280(6) -0.0048(4) 0.0033(5) 0.0065(4)
    C10B 0.0194(5) 0.0277(6) 0.0276(6) -0.0053(4) 0.0018(4) 0.0112(5)
    C11B 0.0174(5) 0.0263(6) 0.0249(6) 0.0008(4) 0.0046(4) 0.0100(4)
    C12B 0.0187(5) 0.0193(5) 0.0190(5) 0.0003(4) 0.0047(4) 0.0059(4)
    C13B 0.0162(5) 0.0184(5) 0.0204(5) -0.0018(4) 0.0044(4) 0.0058(4)
    C14B 0.0192(5) 0.0222(6) 0.0406(7) 0.0054(4) 0.0100(5) 0.0032(5)
    C15B 0.0185(5) 0.0201(5) 0.0298(6) 0.0059(4) 0.0081(4) 0.0021(4)
    C16B 0.0288(6) 0.0263(6) 0.0265(6) 0.0057(5) 0.0054(5) 0.0033(5)
    C17B 0.0301(6) 0.0269(6) 0.0334(7) 0.0011(5) 0.0051(5) -0.0040(5)
    C18B 0.0290(6) 0.0212(6) 0.0405(8) 0.0032(5) 0.0140(5) 0.0015(5)
    C19B 0.0330(7) 0.0300(6) 0.0337(7) 0.0066(5) 0.0095(5) 0.0115(5)
    C20B 0.0245(6) 0.0295(6) 0.0293(7) 0.0037(5) 0.0027(5) 0.0039(5)
_geom_special_details
;
All e.s.d.'s (except the e.s.d. in the dihedral angle between two l.s. planes)
are estimated using the full covariance matrix. The cell e.s.d.'s are taken
into account individually in the estimation of e.s.d.'s in distances, angles
and torsion angles; correlations between e.s.d.'s in cell parameters are only
used when they are defined by crystal symmetry. An approximate (isotropic)
treatment of cell e.s.d.'s is used for estimating e.s.d.'s involving l.s.
planes.
;
loop_
    _geom_bond_atom_site_label_1
    _geom_bond_atom_site_label_2
    _geom_bond_site_symmetry_2
    _geom_bond_distance
    _geom_bond_publ_flag
    O1A C8A . 1.3579(13) ?
    O1A C7A . 1.4343(13) ?
    O2A C12A . 1.3636(13) ?
    O2A C14A . 1.4476(13) ?
    O3A N1A . 1.2131(14) ?
    O4A N1A . 1.2073(14) ?
    N1A C13A . 1.4675(14) ?
    C1A C6A . 1.3854(19) ?
    C1A C2A . 1.3924(18) ?
    C1A H1AA . 0.9500 ?
    C2A C3A . 1.387(2) ?
    C2A H2AA . 0.9500 ?
    C3A C4A . 1.376(2) ?
    C3A H3AA . 0.9500 ?
    C4A C5A . 1.388(2) ?
    C4A H4AA . 0.9500 ?
    C5A C6A . 1.3961(17) ?
    C5A H5AA . 0.9500 ?
    C6A C7A . 1.5026(16) ?
    C7A H7AA . 0.9900 ?
    C7A H7AB . 0.9900 ?
    C8A C9A . 1.3899(16) ?
    C8A C13A . 1.3954(15) ?
    C9A C10A . 1.3909(16) ?
    C9A H9AA . 0.9500 ?
    C10A C11A . 1.3868(15) ?
    C10A H10A . 0.9500 ?
    C11A C12A . 1.3914(16) ?
    C11A H11A . 0.9500 ?
    C12A C13A . 1.3915(15) ?
    C14A C15A . 1.4992(16) ?
    C14A H14A . 0.9900 ?
    C14A H14B . 0.9900 ?
    C15A C16A . 1.3914(15) ?
    C15A C20A . 1.3919(16) ?
    C16A C17A . 1.3903(17) ?
    C16A H16A . 0.9500 ?
    C17A C18A . 1.3838(19) ?
    C17A H17A . 0.9500 ?
    C18A C19A . 1.385(2) ?
    C18A H18A . 0.9500 ?
    C19A C20A . 1.3833(19) ?
    C19A H19A . 0.9500 ?
    C20A H20A . 0.9500 ?
    O1B C8B . 1.3591(14) ?
    O1B C7B . 1.4448(13) ?
    O2B C12B . 1.3565(13) ?
    O2B C14B . 1.4495(13) ?
    O3B N1B . 1.2214(12) ?
    O4B N1B . 1.2263(12) ?
    N1B C13B . 1.4697(14) ?
    C1B C2B . 1.3856(17) ?
    C1B C6B . 1.3892(17) ?
    C1B H1BA . 0.9500 ?
    C2B C3B . 1.3815(18) ?
    C2B H2BA . 0.9500 ?
    C3B C4B . 1.381(2) ?
    C3B H3BA . 0.9500 ?
    C4B C5B . 1.391(2) ?
    C4B H4BA . 0.9500 ?
    C5B C6B . 1.3892(17) ?
    C5B H5BA . 0.9500 ?
    C6B C7B . 1.5045(17) ?
    C7B H7BA . 0.9900 ?
    C7B H7BB . 0.9900 ?
    C8B C13B . 1.3916(15) ?
    C8B C9B . 1.3962(16) ?
    C9B C10B . 1.3889(17) ?
    C9B H9BA . 0.9500 ?
    C10B C11B . 1.3909(17) ?
    C10B H10B . 0.9500 ?
    C11B C12B . 1.3997(15) ?
    C11B H11B . 0.9500 ?
    C12B C13B . 1.3919(15) ?
    C14B C15B . 1.5010(17) ?
    C14B H14C . 0.9900 ?
    C14B H14D . 0.9900 ?
    C15B C20B . 1.3907(17) ?
    C15B C16B . 1.3910(18) ?
    C16B C17B . 1.3869(18) ?
    C16B H16B . 0.9500 ?
    C17B C18B . 1.381(2) ?
    C17B H17B . 0.9500 ?
    C18B C19B . 1.386(2) ?
    C18B H18B . 0.9500 ?
    C19B C20B . 1.3903(19) ?
    C19B H19B . 0.9500 ?
    C20B H20B . 0.9500 ?
loop_
    _geom_angle_atom_site_label_1
    _geom_angle_atom_site_label_2
    _geom_angle_atom_site_label_3
    _geom_angle_site_symmetry_1
    _geom_angle_site_symmetry_3
    _geom_angle
    _geom_angle_publ_flag
    C8A O1A C7A . . 116.28(9) ?
    C12A O2A C14A . . 115.70(8) ?
    O4A N1A O3A . . 123.50(11) ?
    O4A N1A C13A . . 119.39(10) ?
    O3A N1A C13A . . 117.10(10) ?
    C6A C1A C2A . . 120.03(12) ?
    C6A C1A H1AA . . 120.0 ?
    C2A C1A H1AA . . 120.0 ?
    C3A C2A C1A . . 120.08(14) ?
    C3A C2A H2AA . . 120.0 ?
    C1A C2A H2AA . . 120.0 ?
    C4A C3A C2A . . 120.12(13) ?
    C4A C3A H3AA . . 119.9 ?
    C2A C3A H3AA . . 119.9 ?
    C3A C4A C5A . . 120.13(13) ?
    C3A C4A H4AA . . 119.9 ?
    C5A C4A H4AA . . 119.9 ?
    C4A C5A C6A . . 120.20(14) ?
    C4A C5A H5AA . . 119.9 ?
    C6A C5A H5AA . . 119.9 ?
    C1A C6A C5A . . 119.44(12) ?
    C1A C6A C7A . . 123.28(11) ?
    C5A C6A C7A . . 117.28(12) ?
    O1A C7A C6A . . 109.51(10) ?
    O1A C7A H7AA . . 109.8 ?
    C6A C7A H7AA . . 109.8 ?
    O1A C7A H7AB . . 109.8 ?
    C6A C7A H7AB . . 109.8 ?
    H7AA C7A H7AB . . 108.2 ?
    O1A C8A C9A . . 125.74(10) ?
    O1A C8A C13A . . 115.96(10) ?
    C9A C8A C13A . . 118.30(10) ?
    C8A C9A C10A . . 119.19(10) ?
    C8A C9A H9AA . . 120.4 ?
    C10A C9A H9AA . . 120.4 ?
    C11A C10A C9A . . 122.27(11) ?
    C11A C10A H10A . . 118.9 ?
    C9A C10A H10A . . 118.9 ?
    C10A C11A C12A . . 119.00(10) ?
    C10A C11A H11A . . 120.5 ?
    C12A C11A H11A . . 120.5 ?
    O2A C12A C11A . . 125.33(10) ?
    O2A C12A C13A . . 116.09(10) ?
    C11A C12A C13A . . 118.58(10) ?
    C12A C13A C8A . . 122.56(10) ?
    C12A C13A N1A . . 118.74(9) ?
    C8A C13A N1A . . 118.70(9) ?
    O2A C14A C15A . . 108.45(9) ?
    O2A C14A H14A . . 110.0 ?
    C15A C14A H14A . . 110.0 ?
    O2A C14A H14B . . 110.0 ?
    C15A C14A H14B . . 110.0 ?
    H14A C14A H14B . . 108.4 ?
    C16A C15A C20A . . 119.12(11) ?
    C16A C15A C14A . . 121.02(10) ?
    C20A C15A C14A . . 119.76(10) ?
    C17A C16A C15A . . 120.20(11) ?
    C17A C16A H16A . . 119.9 ?
    C15A C16A H16A . . 119.9 ?
    C18A C17A C16A . . 120.13(11) ?
    C18A C17A H17A . . 119.9 ?
    C16A C17A H17A . . 119.9 ?
    C17A C18A C19A . . 119.93(12) ?
    C17A C18A H18A . . 120.0 ?
    C19A C18A H18A . . 120.0 ?
    C20A C19A C18A . . 120.04(12) ?
    C20A C19A H19A . . 120.0 ?
    C18A C19A H19A . . 120.0 ?
    C19A C20A C15A . . 120.57(11) ?
    C19A C20A H20A . . 119.7 ?
    C15A C20A H20A . . 119.7 ?
    C8B O1B C7B . . 117.97(9) ?
    C12B O2B C14B . . 117.79(9) ?
    O3B N1B O4B . . 124.10(10) ?
    O3B N1B C13B . . 118.39(9) ?
    O4B N1B C13B . . 117.50(9) ?
    C2B C1B C6B . . 120.28(11) ?
    C2B C1B H1BA . . 119.9 ?
    C6B C1B H1BA . . 119.9 ?
    C3B C2B C1B . . 120.54(12) ?
    C3B C2B H2BA . . 119.7 ?
    C1B C2B H2BA . . 119.7 ?
    C4B C3B C2B . . 119.47(12) ?
    C4B C3B H3BA . . 120.3 ?
    C2B C3B H3BA . . 120.3 ?
    C3B C4B C5B . . 120.38(13) ?
    C3B C4B H4BA . . 119.8 ?
    C5B C4B H4BA . . 119.8 ?
    C6B C5B C4B . . 120.19(13) ?
    C6B C5B H5BA . . 119.9 ?
    C4B C5B H5BA . . 119.9 ?
    C5B C6B C1B . . 119.13(11) ?
    C5B C6B C7B . . 120.56(11) ?
    C1B C6B C7B . . 120.26(11) ?
    O1B C7B C6B . . 107.15(9) ?
    O1B C7B H7BA . . 110.3 ?
    C6B C7B H7BA . . 110.3 ?
    O1B C7B H7BB . . 110.3 ?
    C6B C7B H7BB . . 110.3 ?
    H7BA C7B H7BB . . 108.5 ?
    O1B C8B C13B . . 115.54(10) ?
    O1B C8B C9B . . 125.85(11) ?
    C13B C8B C9B . . 118.59(10) ?
    C10B C9B C8B . . 118.60(11) ?
    C10B C9B H9BA . . 120.7 ?
    C8B C9B H9BA . . 120.7 ?
    C9B C10B C11B . . 122.72(11) ?
    C9B C10B H10B . . 118.6 ?
    C11B C10B H10B . . 118.6 ?
    C10B C11B C12B . . 118.96(11) ?
    C10B C11B H11B . . 120.5 ?
    C12B C11B H11B . . 120.5 ?
    O2B C12B C13B . . 115.94(9) ?
    O2B C12B C11B . . 126.05(10) ?
    C13B C12B C11B . . 118.01(10) ?
    C8B C13B C12B . . 123.08(10) ?
    C8B C13B N1B . . 117.85(9) ?
    C12B C13B N1B . . 119.06(10) ?
    O2B C14B C15B . . 107.41(9) ?
    O2B C14B H14C . . 110.2 ?
    C15B C14B H14C . . 110.2 ?
    O2B C14B H14D . . 110.2 ?
    C15B C14B H14D . . 110.2 ?
    H14C C14B H14D . . 108.5 ?
    C20B C15B C16B . . 119.24(11) ?
    C20B C15B C14B . . 120.06(11) ?
    C16B C15B C14B . . 120.69(11) ?
    C17B C16B C15B . . 120.30(12) ?
    C17B C16B H16B . . 119.8 ?
    C15B C16B H16B . . 119.8 ?
    C18B C17B C16B . . 120.26(13) ?
    C18B C17B H17B . . 119.9 ?
    C16B C17B H17B . . 119.9 ?
    C17B C18B C19B . . 119.92(12) ?
    C17B C18B H18B . . 120.0 ?
    C19B C18B H18B . . 120.0 ?
    C18B C19B C20B . . 120.00(12) ?
    C18B C19B H19B . . 120.0 ?
    C20B C19B H19B . . 120.0 ?
    C19B C20B C15B . . 120.27(12) ?
    C19B C20B H20B . . 119.9 ?
    C15B C20B H20B . . 119.9 ?
loop_
    _geom_torsion_atom_site_label_1
    _geom_torsion_atom_site_label_2
    _geom_torsion_atom_site_label_3
    _geom_torsion_atom_site_label_4
    _geom_torsion_site_symmetry_1
    _geom_torsion_site_symmetry_2
    _geom_torsion_site_symmetry_3
    _geom_torsion_site_symmetry_4
    _geom_torsion
    _geom_torsion_publ_flag
    C6A C1A C2A C3A . . . . -0.70(18) ?
    C1A C2A C3A C4A . . . . 0.03(19) ?
    C2A C3A C4A C5A . . . . 0.6(2) ?
    C3A C4A C5A C6A . . . . -0.65(19) ?
    C2A C1A C6A C5A . . . . 0.69(17) ?
    C2A C1A C6A C7A . . . . -178.96(11) ?
    C4A C5A C6A C1A . . . . -0.02(18) ?
    C4A C5A C6A C7A . . . . 179.65(11) ?
    C8A O1A C7A C6A . . . . 178.60(9) ?
    C1A C6A C7A O1A . . . . -3.76(15) ?
    C5A C6A C7A O1A . . . . 176.59(9) ?
    C7A O1A C8A C9A . . . . 3.17(15) ?
    C7A O1A C8A C13A . . . . -177.09(9) ?
    O1A C8A C9A C10A . . . . -179.70(10) ?
    C13A C8A C9A C10A . . . . 0.56(16) ?
    C8A C9A C10A C11A . . . . 0.73(17) ?
    C9A C10A C11A C12A . . . . 0.23(17) ?
    C14A O2A C12A C11A . . . . -15.49(15) ?
    C14A O2A C12A C13A . . . . 163.81(9) ?
    C10A C11A C12A O2A . . . . 176.84(10) ?
    C10A C11A C12A C13A . . . . -2.44(16) ?
    O2A C12A C13A C8A . . . . -175.50(9) ?
    C11A C12A C13A C8A . . . . 3.85(16) ?
    O2A C12A C13A N1A . . . . 4.89(14) ?
    C11A C12A C13A N1A . . . . -175.76(10) ?
    O1A C8A C13A C12A . . . . 177.34(10) ?
    C9A C8A C13A C12A . . . . -2.89(16) ?
    O1A C8A C13A N1A . . . . -3.04(14) ?
    C9A C8A C13A N1A . . . . 176.72(10) ?
    O4A N1A C13A C12A . . . . -97.23(14) ?
    O3A N1A C13A C12A . . . . 81.92(14) ?
    O4A N1A C13A C8A . . . . 83.14(14) ?
    O3A N1A C13A C8A . . . . -97.71(13) ?
    C12A O2A C14A C15A . . . . -154.61(9) ?
    O2A C14A C15A C16A . . . . -118.80(11) ?
    O2A C14A C15A C20A . . . . 64.84(13) ?
    C20A C15A C16A C17A . . . . 0.58(17) ?
    C14A C15A C16A C17A . . . . -175.80(10) ?
    C15A C16A C17A C18A . . . . -0.37(17) ?
    C16A C17A C18A C19A . . . . -0.19(19) ?
    C17A C18A C19A C20A . . . . 0.5(2) ?
    C18A C19A C20A C15A . . . . -0.3(2) ?
    C16A C15A C20A C19A . . . . -0.23(18) ?
    C14A C15A C20A C19A . . . . 176.19(11) ?
    C6B C1B C2B C3B . . . . 0.48(18) ?
    C1B C2B C3B C4B . . . . -0.8(2) ?
    C2B C3B C4B C5B . . . . 0.4(2) ?
    C3B C4B C5B C6B . . . . 0.5(2) ?
    C4B C5B C6B C1B . . . . -0.8(2) ?
    C4B C5B C6B C7B . . . . 176.62(13) ?
    C2B C1B C6B C5B . . . . 0.36(18) ?
    C2B C1B C6B C7B . . . . -177.11(11) ?
    C8B O1B C7B C6B . . . . 163.48(10) ?
    C5B C6B C7B O1B . . . . 135.13(12) ?
    C1B C6B C7B O1B . . . . -47.45(15) ?
    C7B O1B C8B C13B . . . . -161.68(10) ?
    C7B O1B C8B C9B . . . . 19.83(18) ?
    O1B C8B C9B C10B . . . . -179.71(11) ?
    C13B C8B C9B C10B . . . . 1.85(17) ?
    C8B C9B C10B C11B . . . . -1.37(19) ?
    C9B C10B C11B C12B . . . . -0.57(18) ?
    C14B O2B C12B C13B . . . . 178.94(10) ?
    C14B O2B C12B C11B . . . . -0.86(16) ?
    C10B C11B C12B O2B . . . . -178.27(11) ?
    C10B C11B C12B C13B . . . . 1.93(17) ?
    O1B C8B C13B C12B . . . . -179.07(10) ?
    C9B C8B C13B C12B . . . . -0.46(17) ?
    O1B C8B C13B N1B . . . . 2.22(15) ?
    C9B C8B C13B N1B . . . . -179.17(10) ?
    O2B C12B C13B C8B . . . . 178.73(10) ?
    C11B C12B C13B C8B . . . . -1.46(17) ?
    O2B C12B C13B N1B . . . . -2.58(15) ?
    C11B C12B C13B N1B . . . . 177.24(10) ?
    O3B N1B C13B C8B . . . . 69.71(14) ?
    O4B N1B C13B C8B . . . . -109.84(12) ?
    O3B N1B C13B C12B . . . . -109.06(12) ?
    O4B N1B C13B C12B . . . . 71.39(14) ?
    C12B O2B C14B C15B . . . . 162.67(10) ?
    O2B C14B C15B C20B . . . . -103.79(12) ?
    O2B C14B C15B C16B . . . . 75.37(14) ?
    C20B C15B C16B C17B . . . . 0.69(18) ?
    C14B C15B C16B C17B . . . . -178.48(11) ?
    C15B C16B C17B C18B . . . . -0.35(19) ?
    C16B C17B C18B C19B . . . . -0.43(19) ?
    C17B C18B C19B C20B . . . . 0.85(19) ?
    C18B C19B C20B C15B . . . . -0.50(19) ?
    C16B C15B C20B C19B . . . . -0.27(18) ?
    C14B C15B C20B C19B . . . . 178.91(11) ?
loop_
    _geom_hbond_atom_site_label_D
    _geom_hbond_atom_site_label_H
    _geom_hbond_atom_site_label_A
    _geom_hbond_site_symmetry_A
    _geom_hbond_distance_DH
    _geom_hbond_distance_HA
    _geom_hbond_distance_DA
    _geom_hbond_angle_DHA
    _geom_hbond_publ_flag
    C17A H17A O4B 2_556 0.95 2.49 3.2100(16) 133 yes
    C9A H9AA Cg4 1_455 0.95 2.68 3.5487(13) 152 yes
    C16A H16A Cg2 2_556 0.95 2.68 3.5161(13) 147 yes
    C20B H20B Cg3 2_656 0.95 2.87 3.7013(14) 146 yes
_iucr_refine_instructions_details
;
TITL mo_srnitro_0m in P-1 (100K)
CELL 0.71073   7.6150  14.6248  15.2915  94.706 101.627  90.572
ZERR    4.00   0.0004   0.0007   0.0008   0.001   0.001   0.001
LATT  1
SFAC C H N O
UNIT 80 68 4 16
TEMP -173.000
SIZE 0.087 0.195 0.265
L.S. 10
BOND $H
FMAP 2 1 60
PLAN 20
OMIT -1 1 0
OMIT -4 2 0
OMIT 2 -6 9
ACTA
CONF
WGHT      0.0540      0.4706
FVAR       0.58472
O1A   4    0.135588    0.369302    0.492203    11.00000    0.02370    0.01795 =
         0.02463    0.00392    0.00406   -0.00584
O2A   4   -0.105575    0.092019    0.551264    11.00000    0.01953    0.02171 =
         0.01976    0.00633    0.00043   -0.00673
O3A   4    0.251066    0.204467    0.628398    11.00000    0.03192    0.06725 =
         0.03430   -0.00017   -0.00843    0.01532
O4A   4    0.042381    0.289556    0.659449    11.00000    0.05073    0.07328 =
         0.02502   -0.01211    0.00160    0.02271
N1A   3    0.109415    0.242129    0.607316    11.00000    0.02111    0.02157 =
         0.02089    0.00359    0.00161   -0.00607
C1A   1    0.324961    0.523698    0.577100    11.00000    0.02073    0.02156 =
         0.03780   -0.00074    0.01061   -0.00058
AFIX  43
H1AA  2    0.302417    0.474090    0.610074    11.00000   -1.20000
AFIX   0
C2A   1    0.423687    0.600712    0.620899    11.00000    0.02370    0.02987 =
         0.04670   -0.01093    0.01187   -0.00242
AFIX  43
H2AA  2    0.467316    0.603891    0.683847    11.00000   -1.20000
AFIX   0
C3A   1    0.458414    0.672791    0.572745    11.00000    0.02565    0.01995 =
         0.06970   -0.00962    0.01760   -0.00393
AFIX  43
H3AA  2    0.525844    0.725260    0.602761    11.00000   -1.20000
AFIX   0
C4A   1    0.395385    0.668437    0.481592    11.00000    0.03248    0.01623 =
         0.06845    0.00720    0.02083    0.00069
AFIX  43
H4AA  2    0.420421    0.717631    0.448685    11.00000   -1.20000
AFIX   0
C5A   1    0.295275    0.592302    0.437604    11.00000    0.02675    0.01897 =
         0.04835    0.00848    0.01324    0.00258
AFIX  43
H5AA  2    0.250908    0.589811    0.374745    11.00000   -1.20000
AFIX   0
C6A   1    0.259591    0.519383    0.485456    11.00000    0.01703    0.01608 =
         0.03819    0.00277    0.01092    0.00150
C7A   1    0.149502    0.439502    0.433539    11.00000    0.01927    0.01891 =
         0.02869    0.00717    0.00649   -0.00078
AFIX  23
H7AA  2    0.028314    0.459923    0.406982    11.00000   -1.20000
H7AB  2    0.206767    0.414840    0.384219    11.00000   -1.20000
AFIX   0
C8A   1    0.036024    0.293176    0.454947    11.00000    0.01569    0.01667 =
         0.02386    0.00211    0.00533   -0.00022
C9A   1   -0.045262    0.276156    0.365071    11.00000    0.02062    0.01965 =
         0.02135    0.00564    0.00608    0.00116
AFIX  43
H9AA  2   -0.033379    0.319509    0.323498    11.00000   -1.20000
AFIX   0
C10A  1   -0.144215    0.194875    0.336743    11.00000    0.02078    0.02288 =
         0.01818    0.00328    0.00346    0.00168
AFIX  43
H10A  2   -0.198344    0.183241    0.275121    11.00000   -1.20000
AFIX   0
C11A  1   -0.166591    0.130230    0.395344    11.00000    0.01931    0.01851 =
         0.02039    0.00193    0.00243   -0.00150
AFIX  43
H11A  2   -0.234537    0.075174    0.374118    11.00000   -1.20000
AFIX   0
C12A  1   -0.088034    0.147219    0.485694    11.00000    0.01634    0.01740 =
         0.01987    0.00443    0.00439    0.00050
C13A  1    0.016067    0.227075    0.513302    11.00000    0.01591    0.01876 =
         0.01784    0.00226    0.00252   -0.00040
C14A  1   -0.249767    0.023607    0.527857    11.00000    0.01860    0.01801 =
         0.02231    0.00249    0.00299   -0.00490
AFIX  23
H14A  2   -0.209035   -0.031908    0.496937    11.00000   -1.20000
H14B  2   -0.352998    0.047993    0.486971    11.00000   -1.20000
AFIX   0
C15A  1   -0.304541   -0.000146    0.612250    11.00000    0.01551    0.01727 =
         0.02034    0.00178    0.00207   -0.00310
C16A  1   -0.290369   -0.089090    0.638513    11.00000    0.01797    0.01836 =
         0.02510    0.00249    0.00274   -0.00133
AFIX  43
H16A  2   -0.237987   -0.134839    0.604900    11.00000   -1.20000
AFIX   0
C17A  1   -0.352640   -0.111211    0.713800    11.00000    0.02291    0.02664 =
         0.02728    0.00967   -0.00031   -0.00764
AFIX  43
H17A  2   -0.343365   -0.172107    0.731302    11.00000   -1.20000
AFIX   0
C18A  1   -0.428106   -0.044693    0.763291    11.00000    0.02732    0.04129 =
         0.02092    0.00358    0.00583   -0.01202
AFIX  43
H18A  2   -0.470931   -0.059952    0.814613    11.00000   -1.20000
AFIX   0
C19A  1   -0.441139    0.044154    0.737923    11.00000    0.03447    0.03368 =
         0.03036   -0.00593    0.01448   -0.00272
AFIX  43
H19A  2   -0.491989    0.089976    0.772164    11.00000   -1.20000
AFIX   0
C20A  1   -0.380162    0.066210    0.662761    11.00000    0.02928    0.01882 =
         0.02977    0.00079    0.00820    0.00109
AFIX  43
H20A  2   -0.389983    0.127175    0.645469    11.00000   -1.20000
AFIX   0
O1B   4    0.612400    0.483723    0.172373    11.00000    0.02412    0.01440 =
         0.03766    0.00445    0.00979    0.00013
O2B   4    0.810779    0.191926    0.104035    11.00000    0.01697    0.01795 =
         0.02859    0.00266    0.00589    0.00285
O3B   4    0.443296    0.330943    0.048894    11.00000    0.02205    0.03302 =
         0.02927    0.01010   -0.00096   -0.00109
O4B   4    0.491672    0.257103    0.167928    11.00000    0.02403    0.02801 =
         0.03268    0.01207    0.01002   -0.00330
N1B   3    0.540575    0.307324    0.116501    11.00000    0.01723    0.01525 =
         0.02364    0.00257    0.00624    0.00105
C1B   1    0.313805    0.576658    0.082172    11.00000    0.03174    0.01858 =
         0.02078    0.00244    0.00687    0.00059
AFIX  43
H1BA  2    0.344438    0.524453    0.047685    11.00000   -1.20000
AFIX   0
C2B   1    0.143451    0.611623    0.061145    11.00000    0.03019    0.02231 =
         0.02416    0.00626    0.00317   -0.00246
AFIX  43
H2BA  2    0.057689    0.582908    0.012565    11.00000   -1.20000
AFIX   0
C3B   1    0.097289    0.687901    0.110246    11.00000    0.02675    0.02367 =
         0.04546    0.00512    0.00889    0.00176
AFIX  43
H3BA  2   -0.019157    0.712135    0.095102    11.00000   -1.20000
AFIX   0
C4B   1    0.221765    0.728642    0.181519    11.00000    0.03645    0.02839 =
         0.05308   -0.01290    0.00948    0.00485
AFIX  43
H4BA  2    0.190490    0.780899    0.215716    11.00000   -1.20000
AFIX   0
C5B   1    0.392728    0.693589    0.203531    11.00000    0.03325    0.02609 =
         0.03903   -0.00989    0.00239   -0.00072
AFIX  43
H5BA  2    0.477362    0.721694    0.252934    11.00000   -1.20000
AFIX   0
C6B   1    0.440006    0.617612    0.153469    11.00000    0.02723    0.01536 =
         0.02518    0.00380    0.00700   -0.00159
C7B   1    0.627563    0.582392    0.173586    11.00000    0.02763    0.01448 =
         0.03573    0.00266    0.00427   -0.00197
AFIX  23
H7BA  2    0.694453    0.599498    0.127883    11.00000   -1.20000
H7BB  2    0.692260    0.608981    0.233124    11.00000   -1.20000
AFIX   0
C8B   1    0.760049    0.434233    0.165891    11.00000    0.02211    0.01867 =
         0.02306    0.00631    0.00544   -0.00052
C9B   1    0.937031    0.467985    0.185957    11.00000    0.02439    0.02029 =
         0.02800    0.00654    0.00326   -0.00484
AFIX  43
H9BA  2    0.963902    0.530612    0.206484    11.00000   -1.20000
AFIX   0
C10B  1    1.072975    0.408068    0.175274    11.00000    0.01943    0.02767 =
         0.02758    0.01122    0.00181   -0.00529
AFIX  43
H10B  2    1.193182    0.431291    0.187654    11.00000   -1.20000
AFIX   0
C11B  1    1.040414    0.315471    0.147202    11.00000    0.01739    0.02626 =
         0.02488    0.00995    0.00460    0.00082
AFIX  43
H11B  2    1.136530    0.276512    0.140077    11.00000   -1.20000
AFIX   0
C12B  1    0.863811    0.280592    0.129615    11.00000    0.01871    0.01926 =
         0.01903    0.00591    0.00468    0.00028
C13B  1    0.727834    0.341414    0.138544    11.00000    0.01622    0.01842 =
         0.02036    0.00578    0.00442   -0.00176
C14B  1    0.947726    0.126519    0.092379    11.00000    0.01925    0.02220 =
         0.04061    0.00322    0.01005    0.00543
AFIX  23
H14C  2    1.053945    0.137309    0.141706    11.00000   -1.20000
H14D  2    0.985592    0.132984    0.034892    11.00000   -1.20000
AFIX   0
C15B  1    0.868184    0.032282    0.092844    11.00000    0.01852    0.02005 =
         0.02976    0.00210    0.00809    0.00591
C16B  1    0.746391   -0.007070    0.018717    11.00000    0.02877    0.02632 =
         0.02652    0.00328    0.00540    0.00573
AFIX  43
H16B  2    0.715154    0.025258   -0.033384    11.00000   -1.20000
AFIX   0
C17B  1    0.670349   -0.093287    0.020521    11.00000    0.03015    0.02687 =
         0.03336   -0.00403    0.00513    0.00111
AFIX  43
H17B  2    0.586755   -0.119623   -0.030216    11.00000   -1.20000
AFIX   0
C18B  1    0.715671   -0.140993    0.095773    11.00000    0.02897    0.02117 =
         0.04050    0.00150    0.01396    0.00316
AFIX  43
H18B  2    0.662716   -0.199857    0.096937    11.00000   -1.20000
AFIX   0
C19B  1    0.838534   -0.102890    0.169619    11.00000    0.03301    0.02997 =
         0.03373    0.01146    0.00945    0.00662
AFIX  43
H19B  2    0.871051   -0.135997    0.221128    11.00000   -1.20000
AFIX   0
C20B  1    0.914174   -0.016227    0.168308    11.00000    0.02449    0.02953 =
         0.02930    0.00386    0.00270    0.00372
AFIX  43
H20B  2    0.997622    0.009963    0.219173    11.00000   -1.20000
HKLF 4
REM  mo_srnitro_0m in P-1 (100K)
REM R1 =  0.0415 for   7508 Fo > 4sig(Fo)  and  0.0595 for all   9716 data
REM    451 parameters refined using      0 restraints
END
REM Highest difference peak  0.376,  deepest hole -0.289,  1-sigma level  0.046
Q1    1   0.2524  0.2578  0.6271  11.00000  0.05    0.38
Q2    1   0.0566  0.2357  0.5567  11.00000  0.05    0.31
Q3    1   0.0333  0.2555  0.4822  11.00000  0.05    0.30
Q4    1   0.8014  0.3125  0.1398  11.00000  0.05    0.30
Q5    1   0.7427  0.3850  0.1493  11.00000  0.05    0.29
Q6    1  -0.3270  0.0353  0.6445  11.00000  0.05    0.29
Q7    1  -0.3122 -0.0427  0.6213  11.00000  0.05    0.29
Q8    1   1.0411  0.3620  0.1640  11.00000  0.05    0.28
Q9    1  -0.0167  0.1834  0.4981  11.00000  0.05    0.28
Q10   1   0.8531  0.4477  0.1786  11.00000  0.05    0.28
Q11   1  -0.1351  0.1403  0.4413  11.00000  0.05    0.28
Q12   1   0.9524  0.2962  0.1421  11.00000  0.05    0.28
Q13   1   0.5282  0.5987  0.1610  11.00000  0.05    0.28
Q14   1  -0.3802  0.0229  0.6245  11.00000  0.05    0.27
Q15   1   0.0150  0.2777  0.4066  11.00000  0.05    0.27
Q16   1   0.7326 -0.0590  0.0202  11.00000  0.05    0.27
Q17   1   0.7903  0.0128  0.0625  11.00000  0.05    0.27
Q18   1   0.8690  0.0178  0.1381  11.00000  0.05    0.27
Q19   1  -0.0387  0.2965  0.4155  11.00000  0.05    0.26
Q20   1   0.2159  0.5891  0.0805  11.00000  0.05    0.26
;
