# Supplementary material for: 1-[(3-Benz­yloxy-2-nitro­phen­oxy)meth­yl]benzene
Source: Acta Crystallogr Sect E Struct Rep Online. 2012 Jul 4;68(Pt 8):o2317–8. doi: 10.1107/S1600536812029194 (PMC3414184; doi:10.1107/S1600536812029194)
Supplement: Supplementary file 2 [file e-68-o2317-Isup2.hkl]

# 
# h,k,l, Fc-squared, Fo-squared, sigma(Fo-squared) and status flag 
# 
data_I
_shelx_title ' mo_srnitro_0m in P-1 (100K)' 
_shelx_refln_list_code          4 
_shelx_F_calc_maximum      168.52 
_exptl_crystal_F_000       704.00 
_reflns_d_resolution_high  0.7081 
 
loop_ 
 _symmetry_equiv_pos_as_xyz 
 'x, y, z' 
 '-x, -y, -z' 
 
_cell_length_a     7.6150 
_cell_length_b    14.6248 
_cell_length_c    15.2915 
_cell_angle_alpha  94.706 
_cell_angle_beta  101.627 
_cell_angle_gamma  90.572 
 
_shelx_F_squared_multiplier     1.000 
 
loop_ 
 _refln_index_h 
 _refln_index_k 
 _refln_index_l 
 _refln_F_squared_calc 
 _refln_F_squared_meas 
 _refln_F_squared_sigma 
 _refln_observed_status 
   1   0   0      868.39      830.97      8.65 o 
   2   0   0       61.96       56.63      1.52 o 
   3   0   0        7.94        3.41      0.77 o 
   4   0   0      172.61      160.14      4.49 o 
   5   0   0      382.81      403.76      6.69 o 
   6   0   0      277.12      272.63      6.35 o 
   7   0   0      260.07      243.25      5.56 o 
   8   0   0        0.31       -0.32      1.68 o 
   9   0   0       30.88       37.51      4.21 o 
  10   0   0       99.80      110.87      5.04 o 
 -10   1   0       97.06       95.67      7.08 o 
  -9   1   0      103.14      102.70      4.56 o 
  -8   1   0       16.95       19.29      2.35 o 
  -7   1   0       17.54       18.45      2.02 o 
  -6   1   0       38.22       43.51      2.42 o 
  -5   1   0       21.77       24.08      1.58 o 
  -4   1   0     1148.25     1121.65     15.36 o 
  -3   1   0      582.71      357.19     13.07 o 
   0   1   0      236.82      163.99      2.86 o 
   1   1   0     3872.63     3825.03     38.80 o 
   2   1   0      530.08      512.23      5.79 o 
   3   1   0        2.53        1.90      0.82 o 
   4   1   0      990.50     1119.12     12.41 o 
   5   1   0      177.23      216.19      4.16 o 
   6   1   0        6.06        8.81      1.65 o 
   7   1   0       42.73       41.82      2.84 o 
   8   1   0        6.40        6.08      1.93 o 
   9   1   0       10.30        9.93      2.83 o 
  10   1   0        0.06       -0.74      2.08 o 
 -10   2   0        0.16       -1.03      2.83 o 
  -9   2   0        8.00        6.81      4.00 o 
  -8   2   0        0.05       -0.23      1.29 o 
  -7   2   0        1.06       -1.43      1.43 o 
  -6   2   0      828.25      824.16     11.22 o 
  -5   2   0        4.14        2.19      1.15 o 
  -3   2   0        0.79        0.26      0.43 o 
  -2   2   0    27514.69    26695.43    310.79 o 
  -1   2   0        0.93        0.96      0.57 o 
   0   2   0       17.69       12.73      0.49 o 
   1   2   0     9104.32     9298.69     95.01 o 
   2   2   0      435.05      461.58      5.46 o 
   3   2   0     5667.25     5761.04     66.37 o 
   4   2   0      701.97      715.23      8.67 o 
   5   2   0      471.49      490.49      7.05 o 
   6   2   0        9.99       12.23      1.82 o 
   7   2   0       25.59       31.92      2.66 o 
   8   2   0       14.53       14.22      2.39 o 
   9   2   0        3.69        4.89      2.17 o 
  10   2   0        4.62        8.71      2.71 o 
 -10   3   0      108.11      118.57      7.74 o 
  -9   3   0       20.36       24.46      3.75 o 
  -8   3   0        4.10        0.87      2.19 o 
  -7   3   0      371.96      377.01     10.97 o 
  -6   3   0      176.04      175.35      3.88 o 
  -5   3   0     1078.16      681.68     24.66 o 
  -4   3   0       53.27       53.33      2.60 o 
  -3   3   0      737.45      766.59      9.61 o 
  -2   3   0     4283.71     4258.50     60.00 o 
  -1   3   0     1949.32     1931.44     34.80 o 
   0   3   0     4524.30     4492.20     41.08 o 
   1   3   0      896.05      842.17      7.90 o 
   2   3   0     3699.92     3711.85     34.90 o 
   3   3   0        0.92       -0.68      0.68 o 
   4   3   0      569.20      599.01      8.23 o 
   5   3   0      372.16      385.96      6.13 o 
   6   3   0      368.71      394.34      7.43 o 
   7   3   0       76.06       60.73      3.46 o 
   8   3   0        0.03        2.20      2.77 o 
   9   3   0       63.41       54.02      4.18 o 
  10   3   0        0.63        1.18      4.10 o 
 -10   4   0       43.92       47.86      5.21 o 
  -9   4   0       47.38       52.73      5.00 o 
  -8   4   0      335.61      310.91      9.50 o 
  -7   4   0      160.75      154.19      6.04 o 
  -6   4   0       11.92        9.01      1.67 o 
  -5   4   0       44.62       37.65      4.61 o 
  -4   4   0     1656.09     1640.40     18.92 o 
  -3   4   0       23.24       28.11      2.13 o 
  -2   4   0      278.77      249.98      6.39 o 
  -1   4   0      265.04      297.36      4.88 o 
   0   4   0       22.29       21.12      0.76 o 
   1   4   0       86.77       79.17      1.57 o 
   2   4   0       36.47       34.72      1.60 o 
   3   4   0      502.76      571.82      6.57 o 
   4   4   0      499.24      534.65      6.68 o 
   5   4   0        0.81        0.64      1.12 o 
   6   4   0       95.30       80.15      3.19 o 
   7   4   0      832.92      829.37     12.79 o 
   8   4   0       31.27       33.55      3.10 o 
   9   4   0      114.61      102.19      8.00 o 
  10   4   0        9.51        7.64      5.13 o 
 -10   5   0       11.75       18.21      5.92 o 
  -9   5   0        0.48        2.13      2.50 o 
  -8   5   0        7.58        6.89      2.45 o 
  -7   5   0      190.32      180.91      6.58 o 
  -6   5   0        4.61        5.37      1.42 o 
  -5   5   0        0.61        0.75      0.98 o 
  -4   5   0       12.46       15.46      1.09 o 
  -3   5   0       18.53       19.24      2.43 o 
  -2   5   0     1501.42     1414.01    164.69 o 
  -1   5   0       88.38       88.83      2.45 o 
   0   5   0     1331.71     1333.28     12.03 o 
   2   5   0     5647.43     5690.58     58.76 o 
   3   5   0     1804.10     1920.92     19.57 o 
   4   5   0      153.54      174.34      4.22 o 
   5   5   0        4.83        5.69      1.38 o 
   6   5   0        0.00        2.29      1.41 o 
   7   5   0       48.96       65.11      3.80 o 
   8   5   0        0.45        1.10      2.29 o 
   9   5   0       94.37      102.96      6.75 o 
  10   5   0       94.56      110.69     10.39 o 
 -10   6   0       33.48       29.30      4.69 o 
  -9   6   0       26.15       37.70      4.39 o 
  -8   6   0      183.59      175.18      7.03 o 
  -7   6   0       70.92       62.77      4.47 o 
  -6   6   0      193.22      189.98      5.45 o 
  -5   6   0      353.49      348.58      6.68 o 
  -4   6   0      420.28      437.26      6.08 o 
  -3   6   0      156.93      153.80      4.88 o 
  -2   6   0       29.74       32.61      3.97 o 
  -1   6   0        0.89       -0.57      0.57 o 
   0   6   0       10.77       13.72      0.99 o 
   1   6   0      326.72      304.52      4.44 o 
   2   6   0      159.70      204.63      3.82 o 
   3   6   0      112.94      139.36      4.28 o 
   4   6   0        1.72        1.80      0.85 o 
   5   6   0        1.66        1.63      1.32 o 
   6   6   0      244.90      244.84      5.86 o 
   7   6   0      224.44      205.32     11.92 o 
   8   6   0       11.19        9.11      3.91 o 
   9   6   0        0.01        4.74      3.06 o 
  -9   7   0       90.55       82.08      9.90 o 
  -8   7   0        3.23       -1.11      2.07 o 
  -7   7   0        8.52       10.67      2.47 o 
  -6   7   0        0.60        0.63      1.51 o 
  -5   7   0       23.86       19.96      1.70 o 
  -4   7   0      149.95      171.55      3.07 o 
  -3   7   0       46.86       40.45      2.81 o 
  -2   7   0      356.75      368.56      6.66 o 
  -1   7   0       72.75       78.12      1.94 o 
   0   7   0     1179.50     1261.02     20.78 o 
   1   7   0     4943.40     5544.27     50.68 o 
   2   7   0        6.02        7.50      0.94 o 
   3   7   0      163.94      159.71      3.58 o 
   4   7   0      303.41      328.56      5.71 o 
   5   7   0      466.03      471.07      7.76 o 
   6   7   0        8.58        6.03      1.84 o 
   7   7   0      230.20      238.59      9.55 o 
   8   7   0      181.36      166.92      8.23 o 
   9   7   0        0.00        2.11      2.89 o 
  -9   8   0       27.31       41.31      4.52 o 
  -8   8   0        3.22        2.45      3.99 o 
  -7   8   0       31.43       36.28      3.16 o 
  -6   8   0      281.64      260.90      6.49 o 
  -5   8   0      123.79      130.36      3.54 o 
  -4   8   0      132.78      134.45      4.99 o 
  -3   8   0       94.18       99.00      3.83 o 
  -2   8   0      110.29      112.26      3.48 o 
  -1   8   0        1.16        3.65      0.63 o 
   0   8   0        1.05        2.32      0.94 o 
   1   8   0      670.92      695.29      6.84 o 
   2   8   0       12.90       11.68      1.34 o 
   3   8   0       55.64       69.01      2.58 o 
   4   8   0      171.97      160.88      4.05 o 
   5   8   0      477.73      479.32      7.75 o 
   6   8   0       88.61       90.90      4.26 o 
   7   8   0       62.63       64.49      4.05 o 
   8   8   0       59.54       63.03      4.94 o 
   9   8   0        7.44        6.34      4.60 o 
  -9   9   0       25.28       27.38      3.96 o 
  -8   9   0       38.86       42.57      4.19 o 
  -7   9   0        4.46        6.47      1.99 o 
  -6   9   0      244.20      223.73      5.97 o 
  -5   9   0      262.47      224.29      4.16 o 
  -4   9   0      104.68      105.51      3.95 o 
  -3   9   0      148.34      124.98      4.04 o 
  -2   9   0       39.47       34.15      2.05 o 
  -1   9   0        4.77        6.24      0.79 o 
   0   9   0       82.74       80.42      2.46 o 
   1   9   0       34.26       40.91      1.58 o 
   2   9   0      608.66      679.68     17.29 o 
   3   9   0        2.56        3.44      1.28 o 
   4   9   0      636.40      594.45      8.89 o 
   5   9   0        3.74       -1.33      1.33 o 
   6   9   0      401.04      388.18      8.16 o 
   7   9   0       23.96       15.17      3.12 o 
   8   9   0       67.47       67.22      6.21 o 
   9   9   0       29.05       19.85      6.01 o 
  -9  10   0        0.61       -0.92      2.85 o 
  -8  10   0       33.26       33.65      3.82 o 
  -7  10   0        1.68        3.72      2.68 o 
  -6  10   0      152.27      127.71      4.46 o 
  -5  10   0        0.71        3.01      1.21 o 
  -4  10   0       30.10       23.80      2.47 o 
  -3  10   0      618.62      586.87     10.45 o 
  -2  10   0      116.41      118.90      2.21 o 
  -1  10   0      347.45      326.45      4.78 o 
   0  10   0     1356.02     1401.02     22.69 o 
   1  10   0       16.43       22.06      1.98 o 
   2  10   0       97.54       97.08      6.96 o 
   3  10   0        3.48        3.50      1.60 o 
   4  10   0       29.84       24.99      2.98 o 
   5  10   0        2.77        1.71      2.79 o 
   6  10   0       64.91       65.30      5.65 o 
   7  10   0        1.95       -0.38      3.16 o 
   8  10   0       20.27       31.17     11.91 o 
   9  10   0        0.88        2.84      9.35 o 
  -9  11   0        1.61        0.25      2.45 o 
  -8  11   0        0.15        1.30      2.19 o 
  -7  11   0       24.58       19.39      2.57 o 
  -6  11   0      483.64      465.22      9.27 o 
  -5  11   0        0.07        0.87      1.06 o 
  -4  11   0      333.39      327.96      7.61 o 
  -3  11   0      646.98      633.72     10.09 o 
  -2  11   0      682.00      664.33      7.59 o 
  -1  11   0       49.69       52.42      2.09 o 
   0  11   0      115.20      105.40      4.80 o 
   1  11   0      901.90      938.86     11.37 o 
   2  11   0      303.59      295.56      7.92 o 
   3  11   0       11.88       14.49      2.35 o 
   4  11   0      218.27      190.78      7.77 o 
   5  11   0      164.34      149.55      5.88 o 
   6  11   0        1.95       -1.98      2.84 o 
   7  11   0        1.05       -5.50      6.29 o 
   8  11   0       47.51       52.43      6.90 o 
  -8  12   0        4.61        2.43      2.32 o 
  -7  12   0       38.64       44.91      3.41 o 
  -6  12   0      113.86      112.67      6.71 o 
  -5  12   0      377.24      354.18     12.68 o 
  -4  12   0        0.05        3.06      1.47 o 
  -3  12   0      978.39      951.58     11.69 o 
  -2  12   0      853.11      812.43      9.18 o 
  -1  12   0      188.58      189.72      9.23 o 
   0  12   0        8.43        5.73      3.24 o 
   1  12   0      986.00     1025.46     12.23 o 
   2  12   0      119.19      123.80      4.12 o 
   3  12   0       45.47       47.32      3.32 o 
   4  12   0       70.77       72.86      4.35 o 
   5  12   0       30.48       37.54      4.07 o 
   6  12   0        0.91        1.55      3.34 o 
   7  12   0       21.54       21.04      5.38 o 
   8  12   0       26.29       41.79      6.68 o 
  -8  13   0       80.29       83.11      4.89 o 
  -7  13   0       56.18       61.28      3.84 o 
  -6  13   0        1.36        6.52      1.85 o 
  -5  13   0      114.18      110.48      5.99 o 
  -4  13   0        0.38        1.47      1.48 o 
  -3  13   0      181.29      171.78      4.40 o 
  -2  13   0      397.08      377.49      7.49 o 
  -1  13   0        3.95        3.37      2.63 o 
   0  13   0       11.47        6.66      2.39 o 
   1  13   0      182.97      185.22      6.73 o 
   2  13   0       90.44       99.66      5.81 o 
   3  13   0       30.83       27.49      3.05 o 
   4  13   0        2.50        1.37      2.14 o 
   5  13   0       54.00       57.31      4.89 o 
   6  13   0      116.96      142.53      8.88 o 
   7  13   0        7.18       11.08      4.61 o 
  -7  14   0       54.58       70.67      9.19 o 
  -6  14   0       14.52       12.25      1.95 o 
  -5  14   0       15.91       20.59      6.12 o 
  -4  14   0      223.38      224.42      7.88 o 
  -3  14   0      100.36       95.72      3.56 o 
  -2  14   0       54.04       47.94      3.06 o 
  -1  14   0     1154.30     1134.16     19.42 o 
   0  14   0       32.85       37.43      3.38 o 
   1  14   0      123.92       98.71      6.26 o 
   2  14   0      424.96      388.03      8.71 o 
   3  14   0      268.30      253.92      7.58 o 
   4  14   0        4.73        5.26      2.48 o 
   5  14   0       35.67       36.46      5.78 o 
   6  14   0        0.32       -2.79      3.35 o 
   7  14   0       51.48       63.86      7.52 o 
  -7  15   0        7.79       11.82      3.58 o 
  -6  15   0        9.26       15.13      7.79 o 
  -5  15   0       31.36       27.14      7.02 o 
  -4  15   0        0.20        0.55      1.35 o 
  -3  15   0       45.67       50.94      5.21 o 
  -2  15   0       22.08       28.78      4.53 o 
  -1  15   0      146.84      161.58     14.11 o 
   0  15   0       83.90       86.53      5.71 o 
   1  15   0       13.35       14.95      3.60 o 
   2  15   0        0.98       -0.39      1.48 o 
   3  15   0        0.96        1.44      2.10 o 
   4  15   0      177.88      200.94      7.32 o 
   5  15   0        8.39        4.96      2.75 o 
   6  15   0       20.68       26.45      5.27 o 
  -6  16   0        7.57        8.08      3.74 o 
  -5  16   0      117.84      131.19      6.60 o 
  -4  16   0       12.50       15.82      6.90 o 
  -3  16   0      612.75      625.10     14.64 o 
  -2  16   0      101.90      109.41      6.50 o 
  -1  16   0       61.68       67.24      5.41 o 
   0  16   0        2.78        2.28      2.64 o 
   1  16   0        1.07        3.10      2.87 o 
   2  16   0      171.65      175.31      9.29 o 
   3  16   0        1.24        2.52      2.04 o 
   4  16   0       66.51       61.11      4.82 o 
   5  16   0        3.02        3.82      2.91 o 
   6  16   0      140.49      119.72      8.56 o 
  -5  17   0       29.23       26.95      3.09 o 
  -4  17   0       26.86       27.75      3.57 o 
  -3  17   0      330.05      323.04      9.90 o 
  -2  17   0       62.08       70.86      5.17 o 
  -1  17   0       15.34       12.99      3.40 o 
   0  17   0       26.30       22.40      4.14 o 
   1  17   0       35.34       41.65      5.35 o 
   2  17   0       50.73       49.05      6.14 o 
   3  17   0      200.69      212.85     13.73 o 
   4  17   0       16.28        7.36      2.77 o 
   5  17   0        4.24        1.19      2.75 o 
  -5  18   0      231.21      219.72      8.07 o 
  -4  18   0       30.42       34.80      4.16 o 
  -3  18   0       35.45       46.37      4.43 o 
  -2  18   0       37.25       36.25      4.34 o 
  -1  18   0       14.22       29.38      4.37 o 
   0  18   0       97.49       96.97      7.45 o 
   1  18   0       24.71       32.35      5.17 o 
   2  18   0        5.20        3.71      3.54 o 
   3  18   0       40.36       43.39      6.49 o 
   4  18   0        0.11        4.66      2.70 o 
  -4  19   0        8.02        9.28      3.17 o 
  -3  19   0       68.39       84.78      6.82 o 
  -2  19   0       91.72      100.28      6.69 o 
  -1  19   0      212.01      213.06     14.65 o 
   0  19   0       10.78        7.71     10.61 o 
   1  19   0        7.61        2.78      3.70 o 
   2  19   0       65.77       81.92      7.99 o 
   3  19   0       10.07        4.49      4.90 o 
  -2  20   0        9.69        8.56      6.40 o 
  -1  20   0       31.23       40.20      5.37 o 
   0  20   0       30.80       26.44      5.18 o 
   1  20   0       76.76       76.24     11.87 o 
   2  20   0       26.70       44.05     12.07 o 
  -2 -20   1        4.81        1.06      4.24 o 
  -1 -20   1       24.70       33.23      5.75 o 
   0 -20   1       27.83       26.61     12.83 o 
   1 -20   1        0.62        1.79      3.11 o 
   2 -20   1       57.45       65.65      6.02 o 
  -3 -19   1       38.27       51.59      7.01 o 
  -2 -19   1       73.67       79.92      9.10 o 
  -1 -19   1       36.91       45.47      9.60 o 
   0 -19   1       10.55        8.27      3.83 o 
   1 -19   1       52.59       60.83      6.11 o 
   2 -19   1       21.72       31.39     10.74 o 
   3 -19   1       17.58       19.06      3.61 o 
   4 -19   1       37.99       43.30      4.50 o 
  -4 -18   1        9.58        9.22      6.40 o 
  -3 -18   1        0.00        2.23      3.87 o 
  -2 -18   1       77.28      108.48      8.59 o 
  -1 -18   1      113.07       98.93      7.75 o 
   0 -18   1        8.12        6.36      3.22 o 
   1 -18   1       21.19       18.57      6.83 o 
   2 -18   1      112.13      121.87      6.72 o 
   3 -18   1      237.03      248.33      8.69 o 
   4 -18   1        0.03        0.31      2.25 o 
  -5 -17   1        0.85       -1.04      2.81 o 
  -4 -17   1        0.04        3.32      2.63 o 
  -3 -17   1       34.54       43.06      3.37 o 
  -2 -17   1       14.74       10.35      4.14 o 
  -1 -17   1        6.27        8.87      3.45 o 
   0 -17   1       10.67       12.55      3.38 o 
   1 -17   1        1.33       -0.22      2.47 o 
   2 -17   1       15.59       19.17      3.20 o 
   3 -17   1      347.36      355.22     15.18 o 
   4 -17   1        9.45       10.46      2.54 o 
  -6 -16   1        2.10       -1.86      3.30 o 
  -5 -16   1       86.27       88.62      7.68 o 
  -4 -16   1      272.21      283.23      8.69 o 
  -3 -16   1        2.05        2.00      1.99 o 
  -2 -16   1       18.50       14.98      5.85 o 
  -1 -16   1       10.29        6.27      3.01 o 
   0 -16   1       85.55       82.83      5.89 o 
   1 -16   1       40.63       34.84      4.19 o 
   2 -16   1      116.82      118.03      6.00 o 
   3 -16   1       39.64       37.88      4.35 o 
   4 -16   1      132.34      126.77      8.88 o 
  -7 -15   1       66.75       59.59     14.69 o 
  -6 -15   1       11.85       10.64      4.21 o 
  -5 -15   1       18.59       21.53      3.58 o 
  -4 -15   1       38.24       38.35      5.38 o 
  -3 -15   1      109.67      102.88      4.86 o 
  -2 -15   1       25.18       19.69      2.11 o 
  -1 -15   1        0.27        0.04      2.49 o 
   0 -15   1        0.02        0.82      2.29 o 
   1 -15   1     1014.34     1019.69     21.66 o 
   2 -15   1      148.79      137.71      8.43 o 
   3 -15   1        2.39       -2.82      4.32 o 
   4 -15   1       44.00       50.61      4.64 o 
   5 -15   1       11.96       10.95      5.81 o 
   6 -15   1       90.80      112.71     12.16 o 
   7 -15   1        3.10        3.69      2.11 o 
  -7 -14   1       69.94       84.69     12.65 o 
  -6 -14   1      148.36      176.90     22.18 o 
  -5 -14   1       19.58       19.79      3.46 o 
  -4 -14   1       62.00       68.47      4.80 o 
  -3 -14   1      348.58      344.05     10.39 o 
  -2 -14   1      354.86      363.63      8.17 o 
  -1 -14   1      154.53      121.39      6.83 o 
   0 -14   1      643.37      595.97     14.91 o 
   1 -14   1      473.29      465.62      7.78 o 
   2 -14   1      335.95      337.06      5.95 o 
   3 -14   1        4.21       -0.01      1.91 o 
   4 -14   1      366.50      410.43     10.96 o 
   5 -14   1       43.61       44.72      4.36 o 
   6 -14   1       51.09       66.36      8.85 o 
   7 -14   1       31.52       35.84      4.40 o 
  -8 -13   1       30.58       22.88      6.77 o 
  -7 -13   1       48.27       54.83      6.93 o 
  -6 -13   1        5.04       10.83      3.95 o 
  -5 -13   1      111.92      122.06      6.35 o 
  -4 -13   1       43.67       38.96      3.83 o 
  -3 -13   1        1.79        4.66      2.04 o 
  -2 -13   1      197.37      189.57      5.60 o 
  -1 -13   1      871.11      875.08     16.07 o 
   0 -13   1       25.08       17.92      2.04 o 
   1 -13   1      184.69      185.90      4.24 o 
   2 -13   1        8.54        5.72      1.51 o 
   3 -13   1       61.29       62.69      3.45 o 
   4 -13   1       80.15       85.04      4.24 o 
   5 -13   1      326.21      300.72      8.33 o 
   6 -13   1      117.93      128.10      4.07 o 
   7 -13   1       12.32       17.60      2.44 o 
   8 -13   1       53.22       67.15      4.94 o 
  -8 -12   1      240.73      259.49     12.58 o 
  -7 -12   1      109.10      110.57      8.94 o 
  -6 -12   1       21.59       14.90      4.25 o 
  -5 -12   1        0.13       -0.72      2.26 o 
  -4 -12   1      212.36      191.44      6.67 o 
  -3 -12   1      243.22      257.90      6.40 o 
  -2 -12   1        0.05       -1.23      1.30 o 
  -1 -12   1      313.83      308.71      5.10 o 
   0 -12   1       66.19       75.26      3.06 o 
   1 -12   1      276.77      284.68      5.58 o 
   2 -12   1      495.08      489.97      6.20 o 
   3 -12   1      207.98      220.28      6.23 o 
   4 -12   1       37.51       34.58      2.80 o 
   5 -12   1       14.51       13.69      2.14 o 
   6 -12   1      155.35      154.93      4.74 o 
   7 -12   1       26.80       24.38      2.69 o 
   8 -12   1        3.18        7.25      2.52 o 
  -8 -11   1        9.31       10.47      4.73 o 
  -7 -11   1       10.05       12.10      4.24 o 
  -6 -11   1       45.01       48.95      6.34 o 
  -5 -11   1      139.91      134.60      5.48 o 
  -4 -11   1      364.03      398.25      8.62 o 
  -3 -11   1      538.54      502.12      9.32 o 
  -2 -11   1      279.12      275.21      5.86 o 
  -1 -11   1       47.18       40.79      1.82 o 
   0 -11   1        8.06       13.93      1.67 o 
   1 -11   1       25.10       22.93      1.47 o 
   2 -11   1       34.55       35.38      1.72 o 
   3 -11   1       99.56      102.98      4.30 o 
   4 -11   1        0.63        2.19      1.58 o 
   5 -11   1      250.46      239.90      8.53 o 
   6 -11   1       66.49       59.12      4.43 o 
   7 -11   1       44.24       53.90      3.98 o 
   8 -11   1        6.16        6.29      2.53 o 
  -9 -10   1       13.72       18.54      5.95 o 
  -8 -10   1       23.09       18.66      5.02 o 
  -7 -10   1       51.18       47.47      6.14 o 
  -6 -10   1        5.01        8.74      3.20 o 
  -5 -10   1      137.90      123.70      4.52 o 
  -4 -10   1      951.80      941.30     13.31 o 
  -3 -10   1     1096.15     1132.51     14.72 o 
  -2 -10   1      174.41      177.37      6.50 o 
  -1 -10   1        0.74        0.38      0.57 o 
   0 -10   1        5.07       10.34      1.21 o 
   1 -10   1      199.17      209.12      3.35 o 
   2 -10   1        2.44        3.19      1.22 o 
   3 -10   1       21.20       25.76      2.16 o 
   4 -10   1     2252.36     2230.99     36.17 o 
   5 -10   1      182.06      190.26      3.46 o 
   6 -10   1       16.99       19.32      2.19 o 
   7 -10   1        3.40        3.84      1.90 o 
   8 -10   1        2.86        5.40      2.40 o 
   9 -10   1       49.00       69.61      8.64 o 
  -9  -9   1       27.82       20.90      6.23 o 
  -8  -9   1       14.65        7.67      3.70 o 
  -7  -9   1      161.53      159.33      5.52 o 
  -6  -9   1       16.84       13.89      2.32 o 
  -5  -9   1      597.11      562.21      9.25 o 
  -4  -9   1      154.53      149.29      4.04 o 
  -3  -9   1     2540.69     2582.41     27.75 o 
  -2  -9   1       72.67       77.92      3.20 o 
  -1  -9   1      572.85      604.80      7.76 o 
   0  -9   1      125.18      121.78      3.13 o 
   1  -9   1        7.80       15.28      0.96 o 
   2  -9   1       18.67       17.14      1.66 o 
   3  -9   1       13.81       17.92      1.97 o 
   4  -9   1       95.21       99.98      4.67 o 
   5  -9   1      489.24      471.84      6.57 o 
   6  -9   1       78.04       60.68      3.73 o 
   7  -9   1      120.73      114.69      5.92 o 
   8  -9   1       29.44       33.28      3.79 o 
   9  -9   1       80.32       89.64     10.15 o 
  -9  -8   1       20.34       22.11      4.13 o 
  -8  -8   1       49.07       53.85      4.98 o 
  -7  -8   1      123.23      123.09      4.87 o 
  -6  -8   1      106.40       96.43      4.28 o 
  -5  -8   1       24.36       22.13      2.17 o 
  -4  -8   1      332.81      333.63      7.86 o 
  -3  -8   1      617.49      628.40      8.47 o 
  -2  -8   1      366.19      407.86      5.16 o 
  -1  -8   1       38.48       45.61      1.51 o 
   0  -8   1      683.89      761.74     10.99 o 
   1  -8   1       95.24      101.65      2.22 o 
   2  -8   1      190.99      204.22      4.34 o 
   3  -8   1       46.74       46.93      3.18 o 
   4  -8   1      431.59      430.18     12.10 o 
   5  -8   1      131.31      147.97      3.83 o 
   6  -8   1       77.50       69.08      3.66 o 
   7  -8   1       80.35       76.19      6.05 o 
   8  -8   1      322.40      339.63     10.04 o 
   9  -8   1      200.80      201.36      8.17 o 
  -9  -7   1        3.87        5.21      3.19 o 
  -8  -7   1       67.90       71.75      5.02 o 
  -7  -7   1      160.44      153.53      6.07 o 
  -6  -7   1        1.54        1.73      2.62 o 
  -5  -7   1      315.64      299.08      5.76 o 
  -4  -7   1        3.81        2.71      1.63 o 
  -3  -7   1      665.69      745.63      9.19 o 
  -2  -7   1       61.00       65.25      1.87 o 
  -1  -7   1      462.61      508.27      5.91 o 
   0  -7   1     2605.18     2787.61     30.42 o 
   1  -7   1       11.39       13.61      1.42 o 
   2  -7   1      473.48      499.66      9.76 o 
   3  -7   1       74.33       76.54      3.42 o 
   4  -7   1       36.96       23.31      1.44 o 
   5  -7   1      130.35      143.60      3.76 o 
   6  -7   1       32.12       25.93      2.20 o 
   7  -7   1       90.78       82.64      4.92 o 
   8  -7   1      132.84      141.63     15.72 o 
   9  -7   1      185.71      209.57      8.51 o 
 -10  -6   1      361.89      380.68     28.82 o 
  -9  -6   1        7.90        9.23      3.60 o 
  -8  -6   1       18.07       15.24      3.69 o 
  -7  -6   1      161.94      156.07      5.94 o 
  -6  -6   1      203.95      227.07      5.86 o 
  -5  -6   1       73.19       73.95      2.90 o 
  -4  -6   1      188.12      182.02      3.65 o 
  -3  -6   1      297.66      301.48      5.52 o 
  -2  -6   1      552.50      564.30      6.36 o 
   0  -6   1      150.55      155.43      2.94 o 
   1  -6   1      866.80      878.87     11.12 o 
   2  -6   1      253.66      270.75      6.16 o 
   3  -6   1        9.51        5.60      1.41 o 
   4  -6   1        7.12        7.78      1.07 o 
   5  -6   1      348.47      317.50      5.96 o 
   6  -6   1        7.27        5.88      1.59 o 
   7  -6   1      152.23      161.50      7.47 o 
   8  -6   1       10.41       11.34      2.86 o 
   9  -6   1        0.31        2.41      3.25 o 
  10  -6   1        6.49       13.37      4.20 o 
 -10  -5   1        4.04        6.91      3.99 o 
  -9  -5   1       76.99       65.43      5.49 o 
  -8  -5   1       31.89       34.08      4.09 o 
  -7  -5   1       67.45       75.32      4.38 o 
  -6  -5   1      118.99      103.80      3.53 o 
  -5  -5   1        5.74       11.18      1.56 o 
  -4  -5   1        7.33        7.87      1.44 o 
  -3  -5   1      330.84      342.88      5.09 o 
  -2  -5   1      228.82      277.31      4.54 o 
  -1  -5   1       54.12       47.88      1.45 o 
   0  -5   1       22.45       17.07      1.34 o 
   1  -5   1      205.26      210.99      4.09 o 
   2  -5   1       55.11        8.90      2.19 o 
   3  -5   1      926.09     1004.89     26.68 o 
   4  -5   1        2.58        3.85      0.77 o 
   5  -5   1       59.79       61.08      2.91 o 
   6  -5   1       98.92       83.05      3.66 o 
   7  -5   1      497.74      492.60     11.74 o 
   8  -5   1       33.23       34.80      3.86 o 
   9  -5   1        2.27        2.87      2.53 o 
  10  -5   1        0.27        3.89      3.07 o 
 -10  -4   1        1.32        5.65      2.94 o 
  -9  -4   1        3.24        3.93      2.79 o 
  -8  -4   1      159.84      154.34      5.68 o 
  -7  -4   1       88.55       79.61      4.02 o 
  -6  -4   1       67.88       63.19      2.99 o 
  -5  -4   1      158.81      154.76      3.79 o 
  -4  -4   1       52.02       82.76      2.85 o 
  -3  -4   1     3602.39     3906.25     36.60 o 
  -2  -4   1        8.90        7.31      0.88 o 
  -1  -4   1     4452.26     4371.27     59.15 o 
   0  -4   1      937.66     1000.17      9.02 o 
   1  -4   1        3.31        2.40      0.88 o 
   2  -4   1       45.03       32.91      8.91 o 
   3  -4   1       93.61      105.52      3.01 o 
   4  -4   1        9.58       16.82      1.36 o 
   5  -4   1      187.72      192.87      7.46 o 
   6  -4   1      142.86      166.53      4.94 o 
   7  -4   1       10.22        5.20      2.14 o 
   8  -4   1        0.95        4.35      2.55 o 
   9  -4   1        9.62        9.13      2.90 o 
  10  -4   1       24.29       26.82      4.50 o 
 -10  -3   1        8.08        5.02      2.93 o 
  -9  -3   1       83.71       98.70      5.39 o 
  -8  -3   1      227.73      231.37      6.80 o 
  -7  -3   1      100.20       93.33      3.97 o 
  -6  -3   1      317.42      349.31      6.82 o 
  -5  -3   1      222.94      259.49      4.84 o 
  -4  -3   1      263.14      266.50      4.10 o 
  -3  -3   1        0.01        1.01      0.81 o 
  -2  -3   1      743.66      787.16      7.81 o 
  -1  -3   1     2642.39     2735.79     22.13 o 
   0  -3   1     1263.67     1270.52     11.91 o 
   1  -3   1      771.75      738.62     11.61 o 
   2  -3   1      211.54      189.55      7.73 o 
   3  -3   1       85.47      119.03      2.68 o 
   4  -3   1      657.87      679.69     10.28 o 
   5  -3   1       17.35        9.39      5.74 o 
   6  -3   1      750.06      733.85     14.83 o 
   7  -3   1       10.15        9.23      2.44 o 
   8  -3   1       42.92       45.11      4.52 o 
   9  -3   1       90.52       92.00      7.00 o 
  10  -3   1       35.43       36.73      4.89 o 
 -10  -2   1        6.50        7.84      3.37 o 
  -9  -2   1       11.83        5.27      2.20 o 
  -8  -2   1       84.46       80.37      4.50 o 
  -7  -2   1      118.39      130.03      4.26 o 
  -6  -2   1       24.43       19.26      2.05 o 
  -5  -2   1     1638.05     1660.49     22.38 o 
  -4  -2   1      999.54     1048.53     11.67 o 
  -3  -2   1      214.06      184.65      3.65 o 
  -2  -2   1      583.33      595.81      6.63 o 
  -1  -2   1      142.37      133.52      2.86 o 
   0  -2   1       36.41       30.36      0.65 o 
   1  -2   1     4383.86     4250.13     51.38 o 
   2  -2   1     3899.43     4055.80     47.71 o 
   3  -2   1     2506.21     2491.33     28.94 o 
   4  -2   1      130.33       79.11      4.29 o 
   5  -2   1      155.05      178.10      4.34 o 
   6  -2   1       43.18       32.86      2.10 o 
   7  -2   1      316.23      311.16     10.38 o 
   8  -2   1        7.07        6.57      2.55 o 
   9  -2   1       12.23       11.73      3.11 o 
  10  -2   1        0.67        3.13      3.33 o 
 -10  -1   1       33.23       39.15      3.68 o 
  -9  -1   1        0.10        0.43      2.88 o 
  -8  -1   1       16.76       13.52      2.25 o 
  -7  -1   1        2.91        0.50      1.40 o 
  -6  -1   1      836.95      844.90     11.88 o 
  -5  -1   1        3.17        6.40      1.15 o 
  -4  -1   1      406.66      425.49      8.76 o 
  -3  -1   1      601.33      662.39      9.16 o 
  -2  -1   1      119.16      132.86      2.73 o 
  -1  -1   1     1975.79     1985.63     20.45 o 
   0  -1   1      518.42      496.94      6.58 o 
   1  -1   1      655.38      645.26      9.14 o 
   2  -1   1     2083.59     1893.26     59.91 o 
   3  -1   1      434.00      395.26      7.24 o 
   4  -1   1      127.36      128.22      2.80 o 
   5  -1   1       75.77       90.97      3.53 o 
   6  -1   1      177.85      177.93      4.33 o 
   7  -1   1      121.69      114.59      3.75 o 
   8  -1   1       66.96       64.26      3.82 o 
   9  -1   1      221.70      239.70      6.45 o 
  10  -1   1      233.41      238.13     13.56 o 
 -10   0   1        0.20        0.49      2.84 o 
  -9   0   1       64.71       73.42      5.30 o 
  -8   0   1      181.31      173.41      5.47 o 
  -7   0   1       66.64       71.32      3.65 o 
  -6   0   1        7.43        3.94      1.14 o 
  -5   0   1       43.96       47.54      2.41 o 
  -4   0   1        0.95        2.59      0.76 o 
  -3   0   1      163.23      169.70      3.11 o 
  -2   0   1     2499.27     2619.03     27.23 o 
  -1   0   1     4559.24     4486.06     70.83 o 
   0   0   1      534.63      497.60      8.31 o 
   1   0   1       68.15       61.20      2.01 o 
   2   0   1     4495.53     4486.70     40.49 o 
   3   0   1      439.70      510.77      6.34 o 
   4   0   1       72.22       69.31      2.09 o 
   5   0   1        8.05        5.03      1.34 o 
   6   0   1       52.13       51.84      2.68 o 
   7   0   1      132.76      132.06      4.13 o 
   8   0   1       12.85        6.75      1.99 o 
   9   0   1       37.63       47.68      3.68 o 
  10   0   1       44.67       54.83      3.88 o 
 -10   1   1        2.00        2.64      2.76 o 
  -9   1   1        5.73        2.44      2.61 o 
  -8   1   1        0.15        0.87      2.24 o 
  -7   1   1        2.50        4.65      1.57 o 
  -6   1   1        0.56        2.13      1.15 o 
  -5   1   1      176.28      166.26      3.48 o 
  -4   1   1       49.74       48.63      1.99 o 
  -2   1   1    28398.60    27955.40    597.21 o 
  -1   1   1       18.86       -3.48      3.48 o 
   0   1   1     1229.38     1181.68     14.58 o 
   1   1   1       82.19       82.02      1.61 o 
   2   1   1     7846.23     7583.73     69.56 o 
   3   1   1       67.88       77.44      3.06 o 
   4   1   1       14.48       19.56      1.26 o 
   5   1   1       14.13       18.33      1.53 o 
   6   1   1       24.32       26.65      2.27 o 
   7   1   1      101.63       99.27      3.93 o 
   8   1   1       85.96       89.27      4.48 o 
   9   1   1      108.47      105.68      7.68 o 
  10   1   1       44.47       48.95      4.00 o 
 -10   2   1        9.86       10.59      3.85 o 
  -9   2   1       22.85       26.12      4.86 o 
  -8   2   1      107.94      110.31      4.02 o 
  -7   2   1        0.19       -1.21      1.21 o 
  -6   2   1     2021.87     1969.11     42.83 o 
  -5   2   1      213.97      187.59      4.28 o 
  -4   2   1      136.32      150.28      3.89 o 
  -3   2   1      221.14      193.54      3.87 o 
  -2   2   1    12858.88    12806.33    142.98 o 
  -1   2   1    12872.87    12734.90    221.63 o 
   0   2   1      104.25      103.47      1.83 o 
   1   2   1       90.41       83.16      2.54 o 
   2   2   1      174.50      151.25      2.61 o 
   3   2   1        1.75        2.97      0.74 o 
   4   2   1        3.93        9.18      1.15 o 
   5   2   1      409.34      412.28      6.35 o 
   6   2   1      206.01      185.82      4.84 o 
   7   2   1        7.58        7.85      2.11 o 
   8   2   1        2.28        1.12      1.67 o 
   9   2   1       25.25       32.21      4.01 o 
  10   2   1       34.48       41.11      3.94 o 
 -10   3   1       15.15       20.52      5.02 o 
  -9   3   1       10.15       10.13      3.00 o 
  -8   3   1       65.98       69.75      6.78 o 
  -7   3   1       22.68       27.02      3.22 o 
  -6   3   1      355.51      339.27      5.59 o 
  -4   3   1       39.75       49.33      1.64 o 
  -3   3   1      320.62      298.57     14.24 o 
  -2   3   1        2.10        7.42      0.76 o 
  -1   3   1     5068.74     5174.54     61.69 o 
   0   3   1      293.63      297.65      4.47 o 
   1   3   1    10152.82     9834.65     97.86 o 
   2   3   1      588.53      627.13      7.02 o 
   3   3   1     2669.06     2791.81     25.03 o 
   4   3   1        0.08        0.78      0.90 o 
   5   3   1      828.24      825.89     10.42 o 
   6   3   1        0.63        0.59      1.47 o 
   7   3   1      194.76      168.91      5.08 o 
   8   3   1       40.75       35.71      3.12 o 
   9   3   1      148.43      151.27      6.07 o 
  10   3   1       24.62       27.77      6.31 o 
 -10   4   1       92.53      106.37      7.21 o 
  -9   4   1        3.64        9.34      3.01 o 
  -8   4   1       43.91       46.71      4.35 o 
  -7   4   1       28.32       21.12      2.87 o 
  -6   4   1        1.99        0.03      1.30 o 
  -4   4   1     6906.78     7352.52     68.43 o 
  -3   4   1     5715.18     6155.05     63.35 o 
  -2   4   1      244.11      234.90      5.96 o 
  -1   4   1      622.49      591.97      7.00 o 
   0   4   1        3.33        4.74      1.01 o 
   1   4   1      113.70      125.22      2.72 o 
   2   4   1      415.08      453.33     11.75 o 
   3   4   1      602.60      644.65      7.25 o 
   4   4   1       75.52      109.47      2.73 o 
   5   4   1       16.16       22.10      1.87 o 
   6   4   1      120.15      107.89      4.01 o 
   7   4   1      401.05      349.66      7.51 o 
   8   4   1       12.96       12.55      2.31 o 
   9   4   1        4.54        3.97      2.70 o 
  10   4   1       52.30       55.22      9.31 o 
 -10   5   1       11.60       13.88      4.10 o 
  -9   5   1        0.02        2.13      2.58 o 
  -8   5   1        1.64       -0.38      2.02 o 
  -7   5   1        4.62       -0.98      1.62 o 
  -6   5   1       27.10       28.45      2.77 o 
  -5   5   1      117.42      123.01      3.39 o 
  -4   5   1       91.06      111.08      3.69 o 
  -3   5   1        9.31       12.38      1.07 o 
  -2   5   1      196.61      226.79      4.35 o 
  -1   5   1        0.82        0.88      0.38 o 
   0   5   1       14.14       15.24      1.41 o 
   1   5   1     1938.93     1967.34     19.03 o 
   2   5   1       81.09       80.48      2.40 o 
   3   5   1      326.71      365.89      6.09 o 
   4   5   1      227.73      231.43      5.33 o 
   5   5   1        0.00        0.55      1.14 o 
   6   5   1        1.36        0.55      1.33 o 
   7   5   1      341.92      355.73     12.93 o 
   8   5   1       11.10        6.89      2.77 o 
   9   5   1        0.81        2.89      3.31 o 
  10   5   1       13.24       28.17      6.24 o 
 -10   6   1        1.71        3.41      3.51 o 
  -9   6   1        4.93        2.78      3.14 o 
  -8   6   1        0.55        0.61      2.02 o 
  -7   6   1        1.61        0.72      1.56 o 
  -6   6   1        9.84       10.59      1.96 o 
  -5   6   1       53.90       68.73      3.22 o 
  -4   6   1      109.14       99.22      2.24 o 
  -3   6   1      219.12      235.08      7.74 o 
  -2   6   1       50.68       62.62      5.40 o 
  -1   6   1      935.27      977.61     10.52 o 
   0   6   1     1964.59     2001.25     30.83 o 
   1   6   1     2625.34     2890.03     26.95 o 
   2   6   1     1576.40     1772.25     18.03 o 
   3   6   1        2.57        3.48      0.94 o 
   4   6   1        7.23       10.57      1.64 o 
   5   6   1      122.34      128.92      3.72 o 
   6   6   1      560.51      529.95     10.10 o 
   7   6   1       32.98       31.89      3.47 o 
   8   6   1        1.80       -0.46      2.52 o 
   9   6   1       11.66        9.32      3.80 o 
 -10   7   1       40.81       49.23      5.24 o 
  -9   7   1       11.57        8.63      3.33 o 
  -8   7   1      218.79      230.86      7.99 o 
  -7   7   1       75.90       84.07      4.33 o 
  -6   7   1      171.32      163.44      5.03 o 
  -5   7   1      149.90      141.41      3.91 o 
  -4   7   1       32.32       39.43      1.36 o 
  -3   7   1       20.21       20.86      1.75 o 
  -2   7   1      161.75      169.56      5.83 o 
  -1   7   1        2.35        1.63      0.48 o 
   0   7   1        0.53        0.78      0.56 o 
   1   7   1      122.19      121.79      2.54 o 
   2   7   1       81.95      104.30      2.72 o 
   3   7   1      459.46      520.23      7.21 o 
   4   7   1       14.27       10.54      1.57 o 
   5   7   1      230.84      217.53      5.45 o 
   6   7   1       13.78       10.39      2.13 o 
   7   7   1       30.56       30.43      3.50 o 
   8   7   1      172.26      166.05      6.84 o 
   9   7   1        5.08        5.45      3.04 o 
  -9   8   1       95.62      105.95      8.34 o 
  -8   8   1        2.35        8.41      2.60 o 
  -7   8   1       21.07       19.56      3.51 o 
  -6   8   1       14.32       11.82      2.00 o 
  -5   8   1      341.19      315.42      6.32 o 
  -4   8   1       62.83       62.40      1.76 o 
  -3   8   1      166.85      134.25      3.92 o 
  -2   8   1       20.48       17.19      1.28 o 
  -1   8   1      428.56      488.52      5.57 o 
   0   8   1       16.21       17.03      1.20 o 
   1   8   1      401.21      462.99      5.40 o 
   2   8   1        4.19       10.81      1.34 o 
   3   8   1     2963.81     2957.01     29.68 o 
   4   8   1       28.12       26.32      2.14 o 
   5   8   1       50.45       41.60      2.93 o 
   6   8   1       15.28       16.71      2.45 o 
   7   8   1        1.16        4.11      2.50 o 
   8   8   1       22.68       13.77      5.13 o 
   9   8   1       94.91      105.09      7.66 o 
  -9   9   1        0.40        0.58      2.57 o 
  -8   9   1      122.89      117.31      5.56 o 
  -7   9   1       33.86       35.45      3.55 o 
  -6   9   1       55.85       54.68      3.35 o 
  -5   9   1        0.41        0.74      1.23 o 
  -4   9   1      976.00      994.02     12.69 o 
  -3   9   1      322.72      325.68      6.77 o 
  -2   9   1      127.43      116.39      2.17 o 
  -1   9   1      146.17      155.75      2.70 o 
   0   9   1       58.86       53.23      3.77 o 
   1   9   1       84.31       88.42      2.13 o 
   2   9   1       31.32       32.50      1.88 o 
   3   9   1      453.64      447.71     11.52 o 
   4   9   1       99.94       87.22      3.24 o 
   5   9   1       13.96       11.70      1.88 o 
   6   9   1      252.18      215.16      6.91 o 
   7   9   1       43.22       44.26      4.17 o 
   8   9   1      141.93      147.11      8.93 o 
   9   9   1       23.54       25.43      4.99 o 
  -9  10   1       32.30       32.61      4.18 o 
  -8  10   1       18.77       19.97      3.00 o 
  -7  10   1      131.02      143.05      5.23 o 
  -6  10   1        0.77        0.54      1.43 o 
  -5  10   1       18.00       15.34      2.38 o 
  -4  10   1      481.84      469.25      7.18 o 
  -3  10   1       42.58       43.86      2.90 o 
  -2  10   1       12.62        8.62      0.92 o 
  -1  10   1      156.79      149.62      3.09 o 
   0  10   1       99.01      130.85      5.22 o 
   1  10   1        1.71        5.48      1.12 o 
   2  10   1        0.78        0.67      1.35 o 
   3  10   1       26.86       23.79      2.84 o 
   4  10   1      944.16      955.06     15.28 o 
   5  10   1        9.48       10.68      2.60 o 
   6  10   1       45.78       56.79      5.33 o 
   7  10   1       10.63        4.30      3.49 o 
   8  10   1        1.72       -3.75      3.75 o 
  -9  11   1        6.26        4.11      2.72 o 
  -8  11   1        0.52        1.04      2.05 o 
  -7  11   1       42.29       34.03      3.14 o 
  -6  11   1      223.88      208.69      5.75 o 
  -5  11   1        1.30        3.02      1.34 o 
  -4  11   1      917.67      905.85     14.82 o 
  -3  11   1     1953.85     1902.13     18.49 o 
  -2  11   1      390.68      381.26      5.11 o 
  -1  11   1       49.52       46.31      3.02 o 
   0  11   1       73.07       76.10      5.35 o 
   1  11   1      109.02       91.94      3.30 o 
   2  11   1        0.04        2.35      1.52 o 
   3  11   1      404.66      354.53      7.79 o 
   4  11   1      279.90      231.30      6.72 o 
   5  11   1      136.57      126.83      5.59 o 
   6  11   1       46.49       42.78      5.04 o 
   7  11   1       48.77       49.38      7.02 o 
   8  11   1        8.81        4.19      9.78 o 
  -8  12   1       15.16       17.92      2.95 o 
  -7  12   1        5.06       10.17      2.22 o 
  -6  12   1        4.92        7.01      1.82 o 
  -5  12   1       99.39      100.09      3.89 o 
  -4  12   1      482.86      465.09      7.50 o 
  -3  12   1      146.67      148.58      4.86 o 
  -2  12   1      496.11      480.25      8.94 o 
  -1  12   1       36.22       39.05      3.04 o 
   0  12   1       15.51       12.96      2.31 o 
   1  12   1       59.72       53.30      3.13 o 
   2  12   1       91.65       99.60      3.98 o 
   3  12   1        1.26       -1.67      1.67 o 
   4  12   1       10.59       11.66      2.51 o 
   5  12   1       23.75       25.84      3.39 o 
   6  12   1        0.15       -0.10      3.15 o 
   7  12   1      112.49      127.60     11.08 o 
   8  12   1       15.28       19.21      5.21 o 
  -8  13   1      134.04      158.04      6.26 o 
  -7  13   1        2.38        4.05      1.94 o 
  -6  13   1        3.26        4.08      1.75 o 
  -5  13   1       10.74       12.24      6.34 o 
  -4  13   1        4.16        2.74      1.70 o 
  -3  13   1       34.49       33.39      2.41 o 
  -2  13   1        4.51        4.80      1.71 o 
  -1  13   1     1359.21     1337.52     22.44 o 
   0  13   1      248.60      231.78      6.90 o 
   1  13   1      307.55      255.15      6.19 o 
   2  13   1       76.15       65.38      6.55 o 
   3  13   1      273.47      252.10      6.61 o 
   4  13   1        8.07        4.23      2.13 o 
   5  13   1        0.88        0.12      2.43 o 
   6  13   1        0.36        2.30      4.25 o 
   7  13   1        8.03        6.95      6.63 o 
  -7  14   1        8.87       14.41      2.66 o 
  -6  14   1        0.54        0.46      1.72 o 
  -5  14   1       49.74       52.48      7.61 o 
  -4  14   1        2.05        4.74      1.55 o 
  -3  14   1      121.15      120.46      4.58 o 
  -2  14   1        9.85        7.85      2.62 o 
  -1  14   1      237.93      239.04      7.54 o 
   0  14   1       75.60       68.18      4.45 o 
   1  14   1        6.64        7.59      2.46 o 
   2  14   1       67.63       51.49      3.25 o 
   3  14   1      156.15      164.50      8.07 o 
   4  14   1      128.54      116.47      5.97 o 
   5  14   1        4.48        4.89      2.72 o 
   6  14   1      206.20      239.36     11.74 o 
   7  14   1        2.98        6.02      4.30 o 
  -7  15   1      147.40      157.65      6.02 o 
  -6  15   1        3.28       -0.68      1.99 o 
  -5  15   1        0.81       -0.21      1.63 o 
  -4  15   1      158.55      135.86      7.62 o 
  -3  15   1       33.02       29.66      2.92 o 
  -2  15   1       64.35       66.73      4.04 o 
  -1  15   1      507.20      482.01     11.03 o 
   0  15   1       14.56       14.20      2.71 o 
   1  15   1       34.33       33.34      4.64 o 
   2  15   1       14.95       13.70      2.60 o 
   3  15   1       13.85        9.75      2.51 o 
   4  15   1       27.58       25.13      3.60 o 
   5  15   1        0.05       -0.85      4.71 o 
   6  15   1       45.21       41.64      6.27 o 
  -6  16   1      132.13      133.19      5.59 o 
  -5  16   1       25.49       25.55      2.93 o 
  -4  16   1      369.29      399.79     12.85 o 
  -3  16   1      902.06      945.83     17.42 o 
  -2  16   1       11.46       15.31      2.62 o 
  -1  16   1       37.91       34.49      4.68 o 
   0  16   1       54.77       39.71      4.75 o 
   1  16   1      132.47      111.40      8.17 o 
   2  16   1       59.50       70.43      3.70 o 
   3  16   1       76.22       85.88      5.05 o 
   4  16   1       38.27       57.62      4.87 o 
   5  16   1        0.01        2.06      6.34 o 
   6  16   1      121.94      142.99     19.06 o 
  -6  17   1      169.62      185.64      9.72 o 
  -5  17   1       47.28       49.16      4.42 o 
  -4  17   1        2.27        5.14      2.64 o 
  -3  17   1      121.24      118.71      6.23 o 
  -2  17   1        4.42        5.26      4.61 o 
  -1  17   1        0.11        2.89      3.76 o 
   0  17   1       10.43        8.14      3.62 o 
   1  17   1       12.54       17.65      4.16 o 
   2  17   1        5.08       12.63      8.39 o 
   3  17   1      307.22      306.61      9.26 o 
   4  17   1      151.80      164.29     12.86 o 
   5  17   1        6.73        1.00      9.55 o 
  -5  18   1      163.76      155.22      7.35 o 
  -4  18   1      113.13      123.25      7.23 o 
  -3  18   1       11.99       11.93      3.65 o 
  -2  18   1      140.66      161.10      7.71 o 
  -1  18   1       79.86       72.98      6.26 o 
   0  18   1        1.87        0.59      2.96 o 
   1  18   1       52.49       60.41      6.58 o 
   2  18   1        4.88        7.79      4.26 o 
   3  18   1       14.04        8.75      2.18 o 
   4  18   1       80.16      103.17      5.82 o 
  -4  19   1        0.01        1.82      2.78 o 
  -3  19   1        9.17       12.32      3.69 o 
  -2  19   1       29.49       41.13      5.02 o 
  -1  19   1       10.83       13.48      3.94 o 
   0  19   1       10.66       13.57      4.41 o 
   1  19   1        6.15        5.05      3.81 o 
   2  19   1       68.74       75.86      8.09 o 
   3  19   1        0.99        3.71      4.44 o 
  -2  20   1       50.54       53.31      7.57 o 
  -1  20   1        1.82        2.24      4.75 o 
   0  20   1       59.06       70.46     10.51 o 
   1  20   1       61.97       60.49      8.54 o 
  -2 -20   2       10.52       16.54      5.04 o 
  -1 -20   2        6.63        0.10      3.59 o 
   0 -20   2       16.97       18.46      6.72 o 
   1 -20   2       11.74       17.70      4.09 o 
   2 -20   2       12.72       24.46      5.36 o 
  -4 -19   2       18.45       19.89      7.22 o 
  -3 -19   2        0.30       -0.69      4.03 o 
  -2 -19   2      145.58      148.19      9.44 o 
  -1 -19   2       10.55       16.65      4.39 o 
   0 -19   2       91.50       98.66      7.60 o 
   1 -19   2       21.56       23.81      4.18 o 
   2 -19   2       71.14       76.40      9.34 o 
   3 -19   2      127.52      142.27      6.88 o 
   4 -19   2       71.28       66.90      5.09 o 
  -5 -18   2       29.12       18.85      5.64 o 
  -4 -18   2      116.33      110.42      5.52 o 
  -3 -18   2       14.00       18.00      6.04 o 
  -2 -18   2        0.00        0.24      3.10 o 
  -1 -18   2        0.02        3.76      3.29 o 
   0 -18   2       15.29       21.29      4.15 o 
   1 -18   2        0.25        2.18      2.73 o 
   2 -18   2       80.93       77.43      5.40 o 
   3 -18   2        2.89       -0.01      3.23 o 
   4 -18   2       18.67       19.66      3.04 o 
  -5 -17   2      136.04      144.74      7.03 o 
  -4 -17   2      553.80      654.23     14.13 o 
  -3 -17   2       97.77       78.80      3.88 o 
  -2 -17   2      124.69      104.41      8.76 o 
  -1 -17   2       48.26       35.28      4.90 o 
   0 -17   2       21.81       24.27      3.94 o 
   1 -17   2        0.69       -0.12      2.90 o 
   2 -17   2        1.49        2.74      3.20 o 
   3 -17   2      120.24      110.82      4.99 o 
   4 -17   2      162.65      177.44     13.03 o 
  -6 -16   2        0.01       -2.90      3.26 o 
  -5 -16   2        0.06       -1.57      2.57 o 
  -4 -16   2        0.06        0.33      2.16 o 
  -3 -16   2      130.95      133.48     12.05 o 
  -2 -16   2      146.03      130.11     10.78 o 
  -1 -16   2       49.72       57.65      5.58 o 
   0 -16   2      128.96      112.59      6.58 o 
   1 -16   2        0.73        1.11      1.78 o 
   2 -16   2      252.28      260.52      6.04 o 
   3 -16   2      171.75      165.16      5.68 o 
   4 -16   2        7.20       10.37      4.06 o 
  -7 -15   2       19.01        0.85      6.84 o 
  -6 -15   2      313.89      354.31     13.54 o 
  -5 -15   2       86.77       69.37      5.27 o 
  -4 -15   2      240.47      265.61      8.22 o 
  -3 -15   2        0.21        0.96      1.92 o 
  -2 -15   2       20.67       20.69      3.20 o 
  -1 -15   2       34.26       26.63      4.04 o 
   0 -15   2       11.96       13.23      2.43 o 
   1 -15   2      484.68      457.89     10.09 o 
   2 -15   2      257.70      252.88      7.07 o 
   3 -15   2      110.31      113.74      4.43 o 
   4 -15   2        6.42        7.43      3.45 o 
   5 -15   2       17.65       27.97      6.39 o 
   6 -15   2       11.67       10.73      9.05 o 
   7 -15   2      101.96      121.32     25.66 o 
  -7 -14   2       11.92       17.73      6.26 o 
  -6 -14   2      134.25      140.12     11.47 o 
  -5 -14   2        3.23        2.46      2.71 o 
  -4 -14   2        0.60       -0.94      1.93 o 
  -3 -14   2       39.57       50.15      3.82 o 
  -2 -14   2      322.27      296.75     11.36 o 
  -1 -14   2       75.68       69.56      4.31 o 
   0 -14   2       26.25       20.99      3.24 o 
   1 -14   2      514.77      524.53     11.15 o 
   2 -14   2       24.63       21.02      2.48 o 
   3 -14   2       17.47       13.58      2.83 o 
   4 -14   2       28.83       28.68      2.79 o 
   5 -14   2        0.07        2.85      1.99 o 
   6 -14   2       18.98       27.95      3.49 o 
   7 -14   2        0.00       12.15      3.14 o 
  -8 -13   2       95.91      116.43      9.74 o 
  -7 -13   2       81.81       89.36      8.14 o 
  -6 -13   2        0.96       -0.96      6.06 o 
  -5 -13   2      110.43      106.06      5.87 o 
  -4 -13   2       30.22       32.19      3.54 o 
  -3 -13   2        0.73        3.33      2.16 o 
  -2 -13   2      319.55      292.46      6.18 o 
  -1 -13   2     1007.91      982.92     16.83 o 
   0 -13   2      421.22      424.09      9.85 o 
   1 -13   2      177.64      159.03      4.21 o 
   2 -13   2       86.27       79.65      4.32 o 
   3 -13   2      155.67      160.28      4.93 o 
   4 -13   2       16.66       16.32      2.21 o 
   5 -13   2        4.26        3.75      1.60 o 
   6 -13   2        4.41        7.59      1.55 o 
   7 -13   2      112.47      119.01      4.82 o 
   8 -13   2        0.01        3.22      6.47 o 
  -8 -12   2      117.86      116.70      9.56 o 
  -7 -12   2      121.80      130.68      9.51 o 
  -6 -12   2        2.07        3.48      3.36 o 
  -5 -12   2        5.12        5.82      2.51 o 
  -4 -12   2        0.02       -1.92      1.92 o 
  -3 -12   2      108.48       89.17      8.02 o 
  -2 -12   2       42.95       52.25      4.78 o 
  -1 -12   2     1073.48      996.89     15.08 o 
   0 -12   2       25.69       30.69      2.25 o 
   1 -12   2        6.52        6.38      1.46 o 
   2 -12   2      145.48      147.45      2.84 o 
   3 -12   2      621.29      617.23     10.35 o 
   4 -12   2       56.91       64.41      3.61 o 
   5 -12   2       24.08       30.53      2.58 o 
   6 -12   2      199.05      204.58      7.97 o 
   7 -12   2        2.58        3.23      2.02 o 
   8 -12   2        3.56        6.30      4.29 o 
  -8 -11   2        8.45        6.34      6.37 o 
  -7 -11   2       20.17       31.14     11.12 o 
  -6 -11   2        0.40        1.15      4.24 o 
  -5 -11   2       38.90       43.75      4.14 o 
  -4 -11   2      165.49      182.77      5.62 o 
  -3 -11   2      409.11      419.47      7.45 o 
  -2 -11   2      316.30      320.60     10.49 o 
  -1 -11   2        7.79        8.56      1.60 o 
   0 -11   2       92.15       85.68      3.06 o 
   1 -11   2       50.17       43.45      1.84 o 
   2 -11   2        5.07        4.09      1.47 o 
   3 -11   2      370.21      381.56      7.44 o 
   4 -11   2       18.38       15.55      1.86 o 
   5 -11   2        0.03        2.78      1.85 o 
   6 -11   2        6.11        7.92      1.73 o 
   7 -11   2        0.06        2.09      1.97 o 
   8 -11   2        1.86        1.68      2.57 o 
  -9 -10   2      120.67      122.04     12.39 o 
  -8 -10   2        0.08       -1.83      3.26 o 
  -7 -10   2        1.18        2.75      6.23 o 
  -6 -10   2        3.55        6.95      2.71 o 
  -5 -10   2        9.08        4.49      1.90 o 
  -4 -10   2     1305.29     1315.86     17.14 o 
  -3 -10   2      369.59      324.28      5.70 o 
  -2 -10   2        1.85        1.44      0.87 o 
  -1 -10   2       32.49       38.40      6.55 o 
   0 -10   2       16.98       16.56      1.34 o 
   1 -10   2       51.42       47.62      1.67 o 
   2 -10   2       27.92       28.33      2.14 o 
   3 -10   2       55.39       47.36      3.14 o 
   4 -10   2      605.15      597.52     11.30 o 
   5 -10   2       60.05       42.18      3.53 o 
   6 -10   2      239.36      228.52      5.97 o 
   7 -10   2      210.45      206.43      7.75 o 
   8 -10   2       95.24      101.15      5.69 o 
   9 -10   2        3.17        3.31      4.48 o 
  -9  -9   2       34.51       30.56      6.96 o 
  -8  -9   2       23.60       26.75      4.12 o 
  -7  -9   2       27.28       30.63      3.06 o 
  -6  -9   2        8.98       13.59      2.36 o 
  -5  -9   2        2.97        3.63      1.68 o 
  -4  -9   2      220.84      221.91      4.90 o 
  -3  -9   2        5.02        2.14      1.18 o 
  -2  -9   2      179.78      160.88      3.80 o 
  -1  -9   2     1732.51     1933.10     17.97 o 
   0  -9   2      786.27      801.60     10.17 o 
   1  -9   2      105.76      110.18      3.79 o 
   2  -9   2     1225.32     1234.54     16.10 o 
   3  -9   2       61.35       62.60      3.25 o 
   4  -9   2        3.51        5.39      1.63 o 
   5  -9   2       69.73       65.40      3.05 o 
   6  -9   2       19.09       22.89      2.13 o 
   7  -9   2      137.55      135.61      5.64 o 
   8  -9   2       79.89       77.76      5.34 o 
   9  -9   2       25.88       36.87      5.54 o 
  -9  -8   2        5.59        3.49      3.38 o 
  -8  -8   2        9.67        8.72      2.81 o 
  -7  -8   2      153.97      145.78      5.18 o 
  -6  -8   2       27.25       22.61      2.51 o 
  -5  -8   2      221.58      232.44      5.18 o 
  -4  -8   2      292.39      316.70      5.72 o 
  -3  -8   2       12.08       16.37      1.49 o 
  -2  -8   2       32.65       25.29      1.71 o 
  -1  -8   2      756.99      783.15     12.11 o 
   0  -8   2       15.45        8.84      1.11 o 
   1  -8   2       77.44       75.78      2.52 o 
   2  -8   2      409.18      445.94      8.11 o 
   3  -8   2      300.53      332.59      8.08 o 
   4  -8   2      204.18      194.15      5.68 o 
   5  -8   2        9.30       12.38      1.50 o 
   6  -8   2      118.60      101.18      4.01 o 
   7  -8   2       23.43       22.73      3.05 o 
   8  -8   2       87.03      106.60      5.97 o 
   9  -8   2        1.38        2.83      2.86 o 
  -9  -7   2      258.31      271.58     10.10 o 
  -8  -7   2      106.16      116.17      5.80 o 
  -7  -7   2       74.96       74.53      4.48 o 
  -6  -7   2       54.90       57.60      3.44 o 
  -5  -7   2      510.96      507.45      7.83 o 
  -4  -7   2      170.48      185.17      4.16 o 
  -3  -7   2        0.39        1.15      0.96 o 
  -2  -7   2      582.10      639.95      7.07 o 
  -1  -7   2     1280.29     1372.39     13.52 o 
   0  -7   2      715.91      796.86      9.97 o 
   1  -7   2      196.35      192.52      3.90 o 
   2  -7   2      386.37      388.65      7.16 o 
   3  -7   2        5.57        6.14      1.38 o 
   4  -7   2       53.41       46.72      1.56 o 
   5  -7   2      326.88      342.76      6.33 o 
   6  -7   2      362.58      364.76      7.74 o 
   7  -7   2      128.02      130.89      5.86 o 
   8  -7   2       64.99       71.49      5.98 o 
   9  -7   2        3.60        4.04      2.68 o 
 -10  -6   2        0.90        5.31      3.24 o 
  -9  -6   2        0.41       -2.59      2.59 o 
  -8  -6   2       33.58       37.61      4.26 o 
  -7  -6   2       39.73       25.62      3.14 o 
  -6  -6   2       21.59       17.91      2.07 o 
  -5  -6   2        0.03        2.86      1.47 o 
  -4  -6   2      146.89      159.05      3.39 o 
  -3  -6   2      263.42      243.04      4.47 o 
  -2  -6   2     3188.25     3436.76     32.88 o 
  -1  -6   2      891.81      931.83      9.81 o 
   0  -6   2     1818.59     1916.10     21.24 o 
   1  -6   2      251.19      247.96      5.79 o 
   2  -6   2     1080.64     1208.31     19.48 o 
   3  -6   2       17.56       18.68      1.82 o 
   4  -6   2      441.73      446.04      5.97 o 
   5  -6   2      112.05      119.39      3.84 o 
   6  -6   2       79.10       76.25      3.78 o 
   7  -6   2        1.79        0.62      2.36 o 
   8  -6   2        0.01        2.07      2.70 o 
   9  -6   2       38.32       36.90      4.41 o 
 -10  -5   2       23.68       17.66      3.75 o 
  -9  -5   2        0.51        1.13      2.60 o 
  -8  -5   2      561.06      560.01     13.54 o 
  -7  -5   2       22.63       18.46      2.49 o 
  -6  -5   2      419.29      410.00      6.96 o 
  -5  -5   2        0.49       -0.07      0.88 o 
  -4  -5   2      387.10      424.70      6.93 o 
  -3  -5   2      328.89      384.67      5.95 o 
  -2  -5   2     1018.85     1090.90     12.73 o 
  -1  -5   2      169.91      178.62      3.07 o 
   0  -5   2     1734.21     1842.84     22.46 o 
   1  -5   2       34.61       39.23      2.12 o 
   2  -5   2       41.20       42.46      3.01 o 
   3  -5   2      702.66      748.45      8.39 o 
   4  -5   2        1.43       -0.02      0.72 o 
   5  -5   2        0.23        0.23      1.13 o 
   6  -5   2      850.51      783.61     13.03 o 
   7  -5   2      193.34      209.31      7.16 o 
   8  -5   2      146.45      156.43      6.72 o 
   9  -5   2       76.23       77.83      5.95 o 
  10  -5   2        4.02        4.04      6.10 o 
 -10  -4   2      113.59      120.58      6.96 o 
  -9  -4   2       96.57       91.27      6.20 o 
  -8  -4   2      112.59      113.43      5.02 o 
  -7  -4   2       52.01       40.01      2.98 o 
  -6  -4   2      161.16      157.09      4.13 o 
  -5  -4   2       12.11       20.26      1.77 o 
  -4  -4   2      457.26      513.92      8.44 o 
  -3  -4   2        0.00        0.83      0.66 o 
  -2  -4   2      441.82      447.91      5.98 o 
  -1  -4   2      455.33      457.71      4.89 o 
   0  -4   2      194.87      206.39      2.58 o 
   1  -4   2     1176.95     1056.02     14.30 o 
   2  -4   2      689.26      634.56     25.19 o 
   3  -4   2     1107.02     1213.33     12.89 o 
   4  -4   2      294.63      259.00      4.51 o 
   5  -4   2        0.98        1.68      2.04 o 
   6  -4   2       91.91       91.32      3.90 o 
   7  -4   2      349.14      324.49      8.39 o 
   8  -4   2       61.47       62.86      4.98 o 
   9  -4   2       22.27       20.52      5.73 o 
  10  -4   2      109.43      109.56      7.50 o 
 -10  -3   2       52.00       53.17      4.99 o 
  -9  -3   2       38.68       38.10      3.61 o 
  -8  -3   2       91.16       86.30      4.79 o 
  -7  -3   2       37.15       32.25      2.69 o 
  -6  -3   2       13.84       16.42      1.76 o 
  -5  -3   2      732.44      753.49      9.55 o 
  -4  -3   2       15.61       20.70      1.48 o 
  -3  -3   2     2594.20     2681.59     23.68 o 
  -2  -3   2      125.08      132.59      2.46 o 
  -1  -3   2     2361.39     2478.78     20.07 o 
   0  -3   2     1830.80     1872.23     18.91 o 
   1  -3   2      214.35      204.63      3.40 o 
   2  -3   2      145.87      128.10      2.31 o 
   3  -3   2     1057.89     1114.40     14.94 o 
   4  -3   2      175.59      155.74      4.42 o 
   5  -3   2       12.41        3.32      2.72 o 
   6  -3   2     1332.56     1253.77     20.25 o 
   7  -3   2      124.55      121.29      4.82 o 
   8  -3   2       26.41       27.51      3.67 o 
   9  -3   2        7.57       14.68      3.30 o 
  10  -3   2       31.90       34.35      4.86 o 
 -10  -2   2        1.46        5.85      2.87 o 
  -9  -2   2        4.21        6.09      2.20 o 
  -8  -2   2       33.05       31.02      3.10 o 
  -7  -2   2        7.65       10.21      2.07 o 
  -6  -2   2       23.02       20.71      2.11 o 
  -5  -2   2      334.74      339.06      5.44 o 
  -4  -2   2     1117.43     1201.99     14.23 o 
  -3  -2   2      396.75      436.04      6.00 o 
  -2  -2   2      606.28      583.56      7.21 o 
  -1  -2   2     3696.10     3849.53     36.07 o 
   0  -2   2       32.92       27.19      1.10 o 
   1  -2   2     2580.82     2500.49     33.58 o 
   2  -2   2     1920.21     1966.49     27.31 o 
   3  -2   2       28.70       29.92      2.23 o 
   4  -2   2      532.64      517.33      7.23 o 
   5  -2   2       71.56       75.28      2.84 o 
   6  -2   2       55.22       45.21      2.35 o 
   7  -2   2      143.31      137.89      4.27 o 
   8  -2   2      201.90      201.21      7.79 o 
   9  -2   2       79.57       95.78      7.33 o 
  10  -2   2        5.28        7.95      3.48 o 
 -10  -1   2       58.06       72.03      4.69 o 
  -9  -1   2        0.37       -0.49      2.29 o 
  -8  -1   2       45.69       47.59      4.15 o 
  -7  -1   2     1092.19     1092.93     16.75 o 
  -6  -1   2       39.56       36.90      2.42 o 
  -5  -1   2      179.42      186.91      3.80 o 
  -4  -1   2      538.25      565.07      7.07 o 
  -3  -1   2      183.81      163.92      3.15 o 
  -2  -1   2      173.30      175.29      2.73 o 
  -1  -1   2       38.86       32.46      1.76 o 
   0  -1   2      286.79      286.11      3.93 o 
   1  -1   2     6792.91     6732.93     68.13 o 
   2  -1   2       36.05       31.28      1.27 o 
   3  -1   2      401.79      416.82     13.80 o 
   4  -1   2     1155.38     1222.52     13.09 o 
   5  -1   2        6.70        6.33      1.27 o 
   6  -1   2      818.47      819.38     11.54 o 
   7  -1   2       76.54       79.50      3.39 o 
   8  -1   2      137.76      128.40      5.59 o 
   9  -1   2       20.74       21.90      3.89 o 
  10  -1   2      186.05      219.23     10.53 o 
 -10   0   2       78.27       82.53      4.51 o 
  -9   0   2       19.33       17.36      2.86 o 
  -8   0   2       14.39       14.08      2.20 o 
  -7   0   2      682.98      644.86     11.32 o 
  -6   0   2       13.16       12.63      2.84 o 
  -5   0   2        6.47       13.78      1.40 o 
  -4   0   2       43.62       43.65      1.67 o 
  -2   0   2      317.90      355.20      7.98 o 
  -1   0   2        2.13        1.13      0.66 o 
   0   0   2     3281.27     3108.22     36.24 o 
   1   0   2     9001.09     8675.03    157.79 o 
   2   0   2     2626.53     2596.22     22.58 o 
   3   0   2      727.25      726.35      7.96 o 
   4   0   2      113.97      130.98      2.74 o 
   5   0   2     1317.54     1350.47     21.88 o 
   6   0   2        1.20        1.45      1.25 o 
   7   0   2       67.05       59.26      3.22 o 
   8   0   2      102.65      100.62      5.58 o 
   9   0   2       63.88       74.36      4.27 o 
  10   0   2       95.89      108.52      7.69 o 
 -10   1   2       23.43       25.14      2.66 o 
  -9   1   2      169.86      182.55      5.70 o 
  -8   1   2       74.98       73.32      3.74 o 
  -7   1   2      225.98      212.97      6.60 o 
  -6   1   2       50.71       54.85      2.71 o 
  -5   1   2       39.11       39.65      2.60 o 
  -4   1   2     1817.70     1864.19     21.59 o 
  -3   1   2       11.89       19.40      3.60 o 
  -2   1   2     1114.58     1047.77     15.57 o 
  -1   1   2      547.20      565.48      9.32 o 
   0   1   2     1211.71     1197.95     12.64 o 
   1   1   2     4225.09     4313.74     55.17 o 
   2   1   2      642.76      593.85      7.24 o 
   3   1   2     2705.92     2657.53     25.88 o 
   4   1   2      360.82      341.48      4.70 o 
   5   1   2       23.10       15.90      1.54 o 
   6   1   2      198.43      199.41      5.19 o 
   7   1   2        5.03        3.83      1.58 o 
   8   1   2       91.72       94.63      4.25 o 
   9   1   2      243.34      242.50     11.24 o 
  10   1   2        0.18        0.67      3.97 o 
 -10   2   2       28.01       26.72      4.19 o 
  -9   2   2      324.24      305.35      7.47 o 
  -8   2   2       45.35       44.93      2.94 o 
  -7   2   2      526.86      515.89      9.31 o 
  -6   2   2       53.95       59.34      2.69 o 
  -5   2   2     1902.17     1899.28     19.95 o 
  -4   2   2      584.21      635.32      9.48 o 
  -3   2   2     2515.10     2535.08     30.48 o 
  -2   2   2    26969.60    26082.29    666.32 o 
  -1   2   2     4762.12     4825.63     71.28 o 
   0   2   2        4.23        1.96      0.56 o 
   1   2   2     8149.18     8225.21     92.19 o 
   2   2   2      494.44      585.18      7.95 o 
   3   2   2     2037.57     2108.25     33.46 o 
   4   2   2     1338.57     1414.35     15.26 o 
   5   2   2      197.85      219.13      5.11 o 
   6   2   2       62.60       55.19      3.11 o 
   7   2   2      152.18      150.88      4.75 o 
   8   2   2       42.86       42.03      3.27 o 
   9   2   2        7.79        9.24      2.44 o 
  10   2   2       13.44       16.28      4.72 o 
 -10   3   2       51.03       56.59      5.61 o 
  -9   3   2        6.12        4.57      2.67 o 
  -8   3   2       22.98       34.87      3.91 o 
  -7   3   2      597.72      559.82      9.27 o 
  -6   3   2     1326.82     1315.44     16.85 o 
  -5   3   2      114.69      109.49      4.24 o 
  -4   3   2     1107.69     1163.57     17.54 o 
  -3   3   2      113.32      101.95      1.69 o 
  -2   3   2     1218.02     1295.62     13.60 o 
  -1   3   2     6060.55     6086.50     55.52 o 
   0   3   2     4851.51     4688.97     42.11 o 
   1   3   2        2.29        3.12      0.81 o 
   2   3   2       17.19       23.66      1.34 o 
   3   3   2     2818.20     2799.61     27.43 o 
   4   3   2      188.65      194.92      3.89 o 
   5   3   2      234.45      223.62      5.64 o 
   6   3   2        1.92        5.23      1.68 o 
   7   3   2       61.16       57.69      3.52 o 
   8   3   2       35.38       31.81      3.06 o 
   9   3   2       12.13       12.88      2.81 o 
  10   3   2        8.41        5.94      5.06 o 
 -10   4   2        0.21        3.37      2.90 o 
  -9   4   2        3.90        4.61      4.64 o 
  -8   4   2        0.54        2.09      3.34 o 
  -7   4   2       69.02       63.82      4.05 o 
  -6   4   2        4.98        4.36      1.77 o 
  -4   4   2     5206.73     5288.81     76.36 o 
  -3   4   2       60.54       84.03      2.30 o 
  -2   4   2     6153.12     6290.31     72.43 o 
  -1   4   2     1540.27     1550.58     14.68 o 
   0   4   2     2321.00     2350.04     27.13 o 
   1   4   2        0.72       -0.33      0.71 o 
   2   4   2     1035.84      942.82      9.45 o 
   3   4   2     2571.56     2854.62     25.78 o 
   4   4   2      118.45      129.54      3.37 o 
   5   4   2       75.12       69.59      2.93 o 
   6   4   2      151.52      159.91      4.82 o 
   7   4   2      298.75      256.00      6.43 o 
   8   4   2       18.43       21.59      2.79 o 
   9   4   2        1.35       -0.79      2.53 o 
  10   4   2        9.44        9.61      5.17 o 
 -10   5   2        9.11       10.26      3.42 o 
  -9   5   2        2.13        5.64      2.71 o 
  -8   5   2        0.59        3.67      3.05 o 
  -7   5   2       29.38       28.10      2.89 o 
  -6   5   2      112.62      140.25      4.73 o 
  -5   5   2      279.04      291.53      6.42 o 
  -4   5   2       25.33       34.43      1.58 o 
  -3   5   2     2453.99     2694.47     26.19 o 
  -2   5   2      745.73      745.26      7.96 o 
  -1   5   2      223.22      227.64      4.33 o 
   0   5   2      474.43      457.23     12.88 o 
   1   5   2       18.08       27.93      1.20 o 
   2   5   2      544.01      577.33      8.56 o 
   3   5   2        0.79        1.86      1.19 o 
   4   5   2      264.12      277.02      5.02 o 
   5   5   2      187.20      181.14      4.36 o 
   6   5   2       56.51       47.23      2.80 o 
   7   5   2       40.02       35.91      3.28 o 
   8   5   2       24.98       27.33      3.46 o 
   9   5   2      113.91      112.82      7.06 o 
 -10   6   2       72.47       73.91      6.11 o 
  -9   6   2       68.83       89.73      6.25 o 
  -8   6   2        3.00        2.23      2.02 o 
  -7   6   2        0.59       -0.73      1.57 o 
  -6   6   2      532.58      540.26     11.86 o 
  -5   6   2      159.20      155.42      5.50 o 
  -4   6   2      149.43      142.29      2.95 o 
  -3   6   2       45.58       43.14      1.40 o 
  -2   6   2     1894.44     1924.29     20.84 o 
  -1   6   2     1354.55     1432.71     18.10 o 
   0   6   2      230.84      254.66      5.93 o 
   1   6   2      945.21      962.72      9.44 o 
   2   6   2      707.77      696.74      9.29 o 
   3   6   2      540.83      637.04      7.55 o 
   4   6   2      120.26      119.46      3.14 o 
   5   6   2      289.94      289.30      6.70 o 
   6   6   2       77.36       68.24      3.74 o 
   7   6   2       39.51       44.17      3.93 o 
   8   6   2       18.04       17.86      3.14 o 
   9   6   2       52.18       54.39      5.55 o 
 -10   7   2        8.13        7.82      4.57 o 
  -9   7   2       87.53      100.98      6.56 o 
  -8   7   2       23.50       25.38      3.05 o 
  -7   7   2        3.36        5.89      1.92 o 
  -6   7   2      212.18      184.97      5.45 o 
  -5   7   2     1033.05     1045.04     17.71 o 
  -4   7   2        0.19        1.09      0.65 o 
  -3   7   2      795.62      778.11      9.40 o 
  -2   7   2      191.10      168.55      2.73 o 
  -1   7   2       46.37       58.37      3.02 o 
   0   7   2     1310.64     1387.02     32.65 o 
   1   7   2      325.02      339.49      4.76 o 
   2   7   2       30.55       32.35      1.65 o 
   3   7   2      260.74      254.20      4.25 o 
   4   7   2       12.44       16.08      1.72 o 
   5   7   2      229.20      212.22      5.47 o 
   6   7   2      258.46      273.91      6.67 o 
   7   7   2       44.79       43.78      4.04 o 
   8   7   2        3.86        2.47      2.41 o 
   9   7   2       35.15       50.80      5.76 o 
  -9   8   2        0.09        2.30      4.85 o 
  -8   8   2        3.49        0.97      1.97 o 
  -7   8   2        4.70        4.47      1.86 o 
  -6   8   2      469.65      448.43     10.19 o 
  -5   8   2        9.44       14.48      1.93 o 
  -4   8   2      972.26      907.77     10.25 o 
  -3   8   2        5.40        4.99      0.77 o 
  -2   8   2       92.53       96.69      2.30 o 
  -1   8   2       14.44       20.79      1.22 o 
   0   8   2     1030.88     1144.01     14.45 o 
   1   8   2      290.63      304.01      5.12 o 
   2   8   2      131.82      129.62      2.95 o 
   3   8   2      330.32      283.64      5.36 o 
   4   8   2      715.16      665.33      9.29 o 
   5   8   2      206.77      220.62      5.67 o 
   6   8   2      442.46      450.60      8.90 o 
   7   8   2        4.72        4.65      5.88 o 
   8   8   2       80.05       74.80      6.37 o 
   9   8   2       53.22       57.64      6.23 o 
  -9   9   2       29.36       35.29      4.25 o 
  -8   9   2      126.90      136.63      5.80 o 
  -7   9   2        4.58        4.01      1.98 o 
  -6   9   2       82.35       89.41      4.43 o 
  -5   9   2        5.75        8.96      1.74 o 
  -4   9   2       82.65       81.24      3.14 o 
  -3   9   2       13.43       13.89      1.06 o 
  -2   9   2       13.25        9.15      1.07 o 
  -1   9   2      474.66      481.34      6.09 o 
   0   9   2      328.89      297.49     13.91 o 
   1   9   2        0.39       -0.07      0.77 o 
   2   9   2        8.92        7.51      1.99 o 
   3   9   2      216.45      266.67      6.56 o 
   4   9   2      425.83      422.86      7.87 o 
   5   9   2      436.81      386.38     11.97 o 
   6   9   2        2.92        7.57      2.59 o 
   7   9   2        6.10       -3.73      4.27 o 
   8   9   2       77.33       74.61      6.69 o 
   9   9   2       36.60       40.60      6.83 o 
  -9  10   2       14.23       17.11      3.35 o 
  -8  10   2       95.84      114.59      5.58 o 
  -7  10   2       97.51      106.56      4.87 o 
  -6  10   2        7.71        4.80      3.21 o 
  -5  10   2       94.10       86.31      3.70 o 
  -4  10   2        6.91        9.38      1.11 o 
  -3  10   2      219.82      227.74      3.81 o 
  -2  10   2       11.36       14.62      1.43 o 
  -1  10   2      680.76      671.19     10.26 o 
   0  10   2        0.23       -0.02      0.80 o 
   1  10   2       14.04       17.78      1.58 o 
   2  10   2       66.03       67.12      3.43 o 
   3  10   2       35.26       32.39      2.98 o 
   4  10   2        0.42        3.37      1.98 o 
   5  10   2      104.39      103.39      6.06 o 
   6  10   2       28.93       29.22      4.46 o 
   7  10   2        7.07        2.52      2.62 o 
   8  10   2       27.44       22.85      4.67 o 
  -9  11   2       37.22       37.25      4.37 o 
  -8  11   2       15.24       17.72      2.90 o 
  -7  11   2        0.05       -0.64      1.69 o 
  -6  11   2       80.16       77.52      7.23 o 
  -5  11   2       12.09       16.13      1.96 o 
  -4  11   2      244.35      238.89      4.88 o 
  -3  11   2        0.75        2.02      1.20 o 
  -2  11   2      356.74      352.62      7.77 o 
  -1  11   2      912.88      878.26     15.19 o 
   0  11   2       30.68       32.63      4.30 o 
   1  11   2      161.43      155.71      4.38 o 
   2  11   2      353.41      379.42      7.74 o 
   3  11   2       69.54       50.49      3.48 o 
   4  11   2      152.89      116.83      5.09 o 
   5  11   2       28.25       18.70      3.73 o 
   6  11   2      210.34      202.34      8.76 o 
   7  11   2        6.70        2.97      6.03 o 
   8  11   2        3.39        2.99      6.90 o 
  -8  12   2      173.22      197.33      8.23 o 
  -7  12   2       16.05       14.36      2.44 o 
  -6  12   2      155.43      147.12      7.31 o 
  -5  12   2       32.10       32.87      2.67 o 
  -4  12   2       15.93       22.27      2.19 o 
  -3  12   2      281.17      274.75      6.70 o 
  -2  12   2      793.08      749.07     13.58 o 
  -1  12   2      270.84      236.97      6.58 o 
   0  12   2       99.16       96.37      4.47 o 
   1  12   2       29.67       26.59      2.29 o 
   2  12   2       44.21       36.63      2.84 o 
   3  12   2       54.09       60.47      3.81 o 
   4  12   2        7.01        3.84      2.91 o 
   5  12   2       14.44        9.63      5.03 o 
   6  12   2        0.01       -3.30      3.30 o 
   7  12   2       50.12       44.68      6.45 o 
   8  12   2        1.06        1.82      4.22 o 
  -8  13   2        0.04        2.62      2.49 o 
  -7  13   2       19.26       20.23      3.00 o 
  -6  13   2       49.47       51.01      3.97 o 
  -5  13   2       30.29       31.19      3.31 o 
  -4  13   2       30.42       20.74      2.50 o 
  -3  13   2       76.80       87.87      4.05 o 
  -2  13   2        2.97        1.01      1.57 o 
  -1  13   2      124.28      135.14      6.10 o 
   0  13   2       59.98       59.71      4.16 o 
   1  13   2       63.43       76.84      3.16 o 
   2  13   2        1.73        1.57      1.65 o 
   3  13   2        4.95       10.62      2.27 o 
   4  13   2       66.42       61.98      4.75 o 
   5  13   2       38.69       36.30      4.66 o 
   6  13   2       26.12       28.82      5.46 o 
   7  13   2       17.53       15.77      5.05 o 
  -7  14   2       64.21       80.75      4.84 o 
  -6  14   2        6.27        3.21      2.10 o 
  -5  14   2       61.52       68.59      4.19 o 
  -4  14   2       36.64       43.61      4.75 o 
  -3  14   2        4.72        5.71      1.80 o 
  -2  14   2        9.80        7.95      2.47 o 
  -1  14   2       22.34       21.40      2.82 o 
   0  14   2      208.75      178.44      6.44 o 
   1  14   2       18.09        9.41      3.33 o 
   2  14   2        9.63        7.39      2.16 o 
   3  14   2      122.53      118.36      4.89 o 
   4  14   2        3.11        0.32      2.35 o 
   5  14   2        4.19       -0.72      3.58 o 
   6  14   2      121.78      122.75      9.30 o 
   7  14   2       37.40       51.70      7.11 o 
  -7  15   2        1.62       -1.43      1.90 o 
  -6  15   2        1.28       -0.60      1.98 o 
  -5  15   2        0.08       -0.18      2.61 o 
  -4  15   2       28.03       29.00      4.07 o 
  -3  15   2      126.51      118.12      4.97 o 
  -2  15   2        6.46        5.30      2.08 o 
  -1  15   2      227.90      220.41      7.18 o 
   0  15   2        0.13        2.29      2.08 o 
   1  15   2      182.91      171.03      9.43 o 
   2  15   2       15.86       16.05      2.46 o 
   3  15   2       12.57       13.01      2.77 o 
   4  15   2      529.92      606.49     13.83 o 
   5  15   2       10.67       13.61      4.53 o 
   6  15   2        5.04        1.77      3.87 o 
  -6  16   2      282.84      280.58      9.28 o 
  -5  16   2       68.74       70.90      4.68 o 
  -4  16   2        6.22        4.84      2.37 o 
  -3  16   2      330.38      357.23      9.16 o 
  -2  16   2       11.99       18.78      2.95 o 
  -1  16   2      148.46      157.59      6.33 o 
   0  16   2        4.87        2.47      2.81 o 
   1  16   2        0.72        3.73      3.18 o 
   2  16   2        2.15        3.58      1.84 o 
   3  16   2       59.25       47.14      4.05 o 
   4  16   2       35.94       44.49      9.82 o 
   5  16   2       15.42       11.73      4.27 o 
  -6  17   2        4.55        2.15      2.30 o 
  -5  17   2      422.96      425.61     11.76 o 
  -4  17   2        9.89        9.48      2.74 o 
  -3  17   2       30.07       37.33      4.15 o 
  -2  17   2       10.50        7.50      3.10 o 
  -1  17   2       39.68       40.54      4.88 o 
   0  17   2       75.29       79.97      6.75 o 
   1  17   2        8.41       10.57      4.90 o 
   2  17   2      195.02      230.37     11.04 o 
   3  17   2       17.25       18.29      3.10 o 
   4  17   2       60.21       68.77      5.29 o 
   5  17   2       58.56       55.36     13.76 o 
  -5  18   2      445.45      443.47     14.55 o 
  -4  18   2        3.86        9.67      3.41 o 
  -3  18   2        0.04        2.67      3.03 o 
  -2  18   2       95.83       89.02      7.89 o 
  -1  18   2       17.39       25.97      4.81 o 
   0  18   2       51.80       45.35      8.90 o 
   1  18   2        9.06        8.83      3.85 o 
   2  18   2      153.89      193.16     32.72 o 
   3  18   2       53.20       63.61      5.22 o 
   4  18   2        1.07        1.24      2.64 o 
  -4  19   2       69.57       80.35      6.52 o 
  -3  19   2       85.58       79.81      7.43 o 
  -2  19   2       53.32       57.30      5.72 o 
  -1  19   2       43.57       38.53      5.35 o 
   0  19   2        7.07        8.68      4.01 o 
   1  19   2        1.57        7.21      4.09 o 
   2  19   2       24.59       36.36      6.33 o 
   3  19   2       29.84       28.39      7.45 o 
  -2  20   2        6.09        1.74      3.54 o 
  -1  20   2        4.68        4.93      5.94 o 
   0  20   2       13.42       11.96      4.41 o 
   1  20   2       78.51       80.74      8.27 o 
  -2 -20   3        0.25       -0.57      3.80 o 
  -1 -20   3       23.20       30.38      5.28 o 
   0 -20   3        5.00        6.59      6.19 o 
   1 -20   3      127.12      126.50     25.86 o 
   2 -20   3       11.75       20.95      4.87 o 
  -4 -19   3      295.46      307.78     17.68 o 
  -3 -19   3       50.05       58.85      7.10 o 
  -2 -19   3       53.82       53.04      6.48 o 
  -1 -19   3       19.32       15.03      4.33 o 
   0 -19   3       17.67       14.80      4.40 o 
   1 -19   3        4.45        5.74      5.02 o 
   2 -19   3      215.84      244.01      9.46 o 
   3 -19   3        3.11        4.95      7.01 o 
  -5 -18   3       10.92       11.88      8.89 o 
  -4 -18   3       44.20       37.70      3.67 o 
  -3 -18   3      124.98      131.23      8.96 o 
  -2 -18   3        0.17        0.04      6.10 o 
  -1 -18   3      116.51      119.25     13.14 o 
   0 -18   3      133.80      145.06      8.04 o 
   1 -18   3       54.70       62.09      5.58 o 
   2 -18   3       57.77       71.31      4.79 o 
   3 -18   3        3.45       -0.43      4.00 o 
   4 -18   3       28.14       30.96      2.86 o 
  -5 -17   3        0.06        0.15      2.61 o 
  -4 -17   3        1.17        1.55      2.50 o 
  -3 -17   3      133.00      141.12      4.50 o 
  -2 -17   3        3.95        7.40      3.52 o 
  -1 -17   3       10.42        9.27      3.37 o 
   0 -17   3       26.78       27.44      4.54 o 
   1 -17   3        2.27        0.81      1.75 o 
   2 -17   3        1.60        0.46      1.87 o 
   3 -17   3       57.81       58.44      3.83 o 
   4 -17   3       79.12       86.00      8.07 o 
  -6 -16   3       50.48       50.69      6.36 o 
  -5 -16   3      117.77      122.58      6.44 o 
  -4 -16   3        5.38        0.55      2.25 o 
  -3 -16   3       17.14       17.35      3.12 o 
  -2 -16   3       36.97       34.28      9.98 o 
  -1 -16   3       22.39       19.04      3.93 o 
   0 -16   3       95.93       81.11      4.34 o 
   1 -16   3       88.75       88.69      5.57 o 
   2 -16   3       18.63       19.33      3.09 o 
   3 -16   3        1.94        3.62      1.81 o 
   4 -16   3      124.96      139.94      9.41 o 
  -7 -15   3      113.12      122.26      9.51 o 
  -6 -15   3       29.98       31.37      5.45 o 
  -5 -15   3       21.30       28.86      3.81 o 
  -4 -15   3      163.56      144.96      6.13 o 
  -3 -15   3       69.50       60.93      3.99 o 
  -2 -15   3      115.55      115.88      5.59 o 
  -1 -15   3       68.68       56.39      4.02 o 
   0 -15   3       46.05       44.93      5.53 o 
   1 -15   3      574.64      549.45     11.89 o 
   2 -15   3      182.46      189.00      6.80 o 
   3 -15   3      329.85      316.58      7.52 o 
   4 -15   3       28.04       31.73      6.57 o 
   5 -15   3       31.02       36.99      6.88 o 
   6 -15   3        0.28        3.48      5.28 o 
   7 -15   3       13.91       17.56      2.72 o 
  -7 -14   3       20.03       13.50      4.80 o 
  -6 -14   3        1.12        0.72      3.47 o 
  -5 -14   3       32.40       18.46      3.29 o 
  -4 -14   3       35.77       37.07      3.72 o 
  -3 -14   3       55.14       48.11      3.69 o 
  -2 -14   3       11.58       14.65      2.52 o 
  -1 -14   3       72.28       66.42      5.35 o 
   0 -14   3       17.73       16.29      2.72 o 
   1 -14   3      206.63      196.28      6.22 o 
   2 -14   3       48.81       48.56      4.36 o 
   3 -14   3       65.20       61.09      4.22 o 
   4 -14   3      121.10      124.02      4.81 o 
   5 -14   3       19.78       22.82      2.43 o 
   6 -14   3        3.69       12.59      4.67 o 
   7 -14   3        7.29       19.75      5.21 o 
  -8 -13   3        7.04       -1.68     12.56 o 
  -7 -13   3       76.78       69.01      7.26 o 
  -6 -13   3       22.48       16.62      4.23 o 
  -5 -13   3       24.58       19.52      3.37 o 
  -4 -13   3       80.68       65.74      4.59 o 
  -3 -13   3       37.28       24.22      2.49 o 
  -2 -13   3        3.75        5.76      1.50 o 
  -1 -13   3     1258.11     1281.39     26.12 o 
   0 -13   3      134.13      151.61      5.10 o 
   1 -13   3      533.45      524.29      9.57 o 
   2 -13   3     1806.84     1732.64     21.41 o 
   3 -13   3       12.97       18.13      2.22 o 
   4 -13   3       99.72       98.95      4.01 o 
   5 -13   3        1.10        3.30      1.62 o 
   6 -13   3       34.13       30.57      2.43 o 
   7 -13   3       12.82       15.75      3.03 o 
   8 -13   3       22.16       46.69      9.15 o 
  -8 -12   3        0.44       -3.91      3.91 o 
  -7 -12   3      371.52      435.64     15.15 o 
  -6 -12   3       92.59       89.70      7.46 o 
  -5 -12   3       71.86       70.95      5.06 o 
  -4 -12   3       21.78       21.48      4.09 o 
  -3 -12   3       96.95       86.98      3.57 o 
  -2 -12   3      160.09      170.35      4.84 o 
  -1 -12   3     1025.33     1016.80     15.87 o 
   0 -12   3       36.01       29.30      2.66 o 
   1 -12   3       15.85       24.11      1.94 o 
   2 -12   3       66.53       64.51      1.97 o 
   3 -12   3      823.92      788.80     12.41 o 
   4 -12   3        1.49        0.53      1.33 o 
   5 -12   3        0.39        0.68      2.03 o 
   6 -12   3      166.09      157.04      5.83 o 
   7 -12   3       76.37       87.51      4.42 o 
   8 -12   3       11.82       15.77      2.94 o 
  -8 -11   3        7.72        3.65      4.22 o 
  -7 -11   3        0.12       -2.91      2.91 o 
  -6 -11   3      224.37      239.86     10.41 o 
  -5 -11   3       18.13       23.89      2.99 o 
  -4 -11   3        0.25       -1.56      1.56 o 
  -3 -11   3     2005.82     1934.10     22.70 o 
  -2 -11   3      715.26      691.63     11.02 o 
  -1 -11   3        4.23        0.35      0.69 o 
   0 -11   3      285.62      242.83      8.46 o 
   1 -11   3       10.52       14.53      1.27 o 
   2 -11   3      174.20      169.62      3.44 o 
   3 -11   3      287.68      278.92      6.24 o 
   4 -11   3        5.38        8.65      2.46 o 
   5 -11   3        1.72        3.45      1.69 o 
   6 -11   3      292.14      292.40      8.95 o 
   7 -11   3       25.08       23.11      3.04 o 
   8 -11   3       78.19       84.02      5.27 o 
  -9 -10   3      142.58      138.24     13.10 o 
  -8 -10   3       47.58       47.75      6.58 o 
  -7 -10   3       56.54       58.54      5.24 o 
  -6 -10   3       24.95       26.35      3.67 o 
  -5 -10   3        0.00       -0.66      1.74 o 
  -4 -10   3      933.28      921.53     12.96 o 
  -3 -10   3       55.63       58.87      2.72 o 
  -2 -10   3      154.92      146.66      4.52 o 
  -1 -10   3       20.76       26.63      1.44 o 
   0 -10   3       81.02       72.47      3.85 o 
   1 -10   3      209.57      226.06      3.74 o 
   2 -10   3       40.19       40.00      2.52 o 
   3 -10   3      495.95      490.56      8.55 o 
   4 -10   3      176.07      187.36      5.15 o 
   5 -10   3       62.40       60.04      3.53 o 
   6 -10   3       13.75       18.30      3.01 o 
   7 -10   3        9.12       14.22      2.69 o 
   8 -10   3        2.13        3.14      2.43 o 
  -9  -9   3        9.14        6.18      3.79 o 
  -8  -9   3       24.82       23.76      4.07 o 
  -7  -9   3       23.45       24.33      3.22 o 
  -6  -9   3      177.56      162.64      5.19 o 
  -5  -9   3      651.14      641.86      9.43 o 
  -4  -9   3      523.03      520.08      7.23 o 
  -3  -9   3       21.66       21.65      1.98 o 
  -2  -9   3      201.77      172.47      3.54 o 
  -1  -9   3       18.00       17.68      1.18 o 
   0  -9   3       34.99       36.63      1.63 o 
   1  -9   3       50.56       53.64      1.86 o 
   2  -9   3      244.22      264.96      6.14 o 
   3  -9   3        8.06       10.33      1.56 o 
   4  -9   3        2.12        0.88      1.44 o 
   5  -9   3      272.36      270.19      5.54 o 
   6  -9   3      302.64      305.17      7.05 o 
   7  -9   3       42.07       44.18      4.62 o 
   8  -9   3        7.74        7.14      2.67 o 
   9  -9   3      222.49      217.93      8.61 o 
  -9  -8   3       10.97        4.10      4.53 o 
  -8  -8   3        1.01        1.51      2.66 o 
  -7  -8   3       97.99       94.18      4.62 o 
  -6  -8   3       33.90       31.53      2.80 o 
  -5  -8   3      555.87      556.62      8.46 o 
  -4  -8   3      422.44      432.39      6.26 o 
  -3  -8   3      147.27      155.03      3.99 o 
  -2  -8   3      694.43      784.17      8.41 o 
  -1  -8   3     1481.42     1714.97     27.05 o 
   0  -8   3       23.40       21.85      1.43 o 
   1  -8   3       40.71       41.84      1.58 o 
   2  -8   3     1598.70     1728.59     23.87 o 
   3  -8   3        2.18        3.51      1.17 o 
   4  -8   3       23.03       20.73      1.15 o 
   5  -8   3        6.47        4.51      1.39 o 
   6  -8   3        6.44        1.69      1.51 o 
   7  -8   3       23.56       19.01      2.91 o 
   8  -8   3       36.87       36.86      4.04 o 
   9  -8   3       55.14       61.05      5.34 o 
 -10  -7   3      115.34      128.45     15.55 o 
  -9  -7   3        0.48       -2.87      2.87 o 
  -8  -7   3       39.44       45.47      4.61 o 
  -7  -7   3      698.44      654.21     11.17 o 
  -6  -7   3      105.97      103.01      5.19 o 
  -5  -7   3      228.15      233.29      5.07 o 
  -4  -7   3       93.48       86.56      2.89 o 
  -3  -7   3      741.21      762.98      9.30 o 
  -2  -7   3       37.28       23.91      1.26 o 
  -1  -7   3      194.59      222.63      3.60 o 
   0  -7   3      613.27      657.95      8.57 o 
   1  -7   3      118.46      114.18      2.11 o 
   2  -7   3      286.10      315.35      5.63 o 
   3  -7   3      265.38      274.48      6.39 o 
   4  -7   3      422.97      418.50      6.53 o 
   5  -7   3      136.66      134.83      4.11 o 
   6  -7   3      326.77      294.49      6.97 o 
   7  -7   3       14.69       17.45      4.50 o 
   8  -7   3        0.76       -0.51      2.21 o 
   9  -7   3      104.21      100.31      8.45 o 
 -10  -6   3      125.80      120.07      7.66 o 
  -9  -6   3       72.42       91.13      6.42 o 
  -8  -6   3        7.36        3.96      3.39 o 
  -7  -6   3      380.75      368.60      8.92 o 
  -6  -6   3      287.68      299.97      6.53 o 
  -5  -6   3       45.46       42.85      2.28 o 
  -4  -6   3       83.42      111.47      2.71 o 
  -3  -6   3      445.65      431.91      6.03 o 
  -2  -6   3       78.04       76.23      2.45 o 
  -1  -6   3        0.65        1.16      0.48 o 
   0  -6   3     1965.96     2134.29     29.84 o 
   1  -6   3      206.13      230.55      3.08 o 
   2  -6   3      165.11      180.32      4.58 o 
   3  -6   3     4098.20     4234.40     42.29 o 
   4  -6   3        1.09       -0.71      0.71 o 
   5  -6   3       22.13       24.52      2.17 o 
   6  -6   3        7.29       11.95      1.93 o 
   7  -6   3       68.19       70.59      4.57 o 
   8  -6   3       75.26       81.41      5.31 o 
   9  -6   3       58.71       55.80      5.28 o 
 -10  -5   3       62.02       55.66      5.37 o 
  -9  -5   3       42.35       41.95      4.71 o 
  -8  -5   3      105.51      106.67      6.15 o 
  -7  -5   3      711.80      690.05     13.70 o 
  -6  -5   3        7.99        1.84      1.61 o 
  -5  -5   3        3.33        2.93      1.03 o 
  -4  -5   3       12.07       15.13      1.20 o 
  -3  -5   3       14.92       22.03      1.36 o 
  -2  -5   3     5045.09     5342.04     46.45 o 
  -1  -5   3       40.86       37.89      2.28 o 
   0  -5   3       13.31       13.02      1.67 o 
   1  -5   3        3.90        8.01      0.65 o 
   2  -5   3     1034.19     1037.40     17.14 o 
   3  -5   3     1103.48     1157.87     13.43 o 
   4  -5   3      174.62      197.70      4.33 o 
   5  -5   3       13.03       16.05      1.93 o 
   6  -5   3       32.32       30.67      3.23 o 
   7  -5   3       54.31       46.23      3.44 o 
   8  -5   3      192.55      185.31     12.56 o 
   9  -5   3        4.76       10.24      3.24 o 
 -10  -4   3      200.60      202.46     20.29 o 
  -9  -4   3        4.59        1.96      2.45 o 
  -8  -4   3        8.65        5.61      2.14 o 
  -7  -4   3      536.64      515.25      9.21 o 
  -6  -4   3      316.38      298.88      5.70 o 
  -5  -4   3       32.75       35.66      1.96 o 
  -4  -4   3      490.36      544.65      6.67 o 
  -3  -4   3      713.81      700.52      7.59 o 
  -2  -4   3        3.37        5.87      0.79 o 
  -1  -4   3      764.17      793.21      7.72 o 
   0  -4   3      550.87      568.67      5.81 o 
   1  -4   3     1123.74     1090.19     11.99 o 
   2  -4   3       46.84       46.79      2.76 o 
   3  -4   3     1128.36     1159.89     13.55 o 
   4  -4   3        0.07       -0.03      0.74 o 
   5  -4   3     1040.34     1030.65     22.88 o 
   6  -4   3     1154.03     1150.23     17.59 o 
   7  -4   3       60.99       62.69      4.26 o 
   8  -4   3       57.97       57.79      4.86 o 
   9  -4   3        1.93        2.68      2.74 o 
 -10  -3   3        0.07       -0.11      2.52 o 
  -9  -3   3      119.89      122.78      5.70 o 
  -8  -3   3        0.11        1.23      1.88 o 
  -7  -3   3        3.26        2.08      2.10 o 
  -6  -3   3       11.79        8.82      1.50 o 
  -5  -3   3      134.41      143.83      3.52 o 
  -4  -3   3        0.50        0.08      0.72 o 
  -3  -3   3       72.36       69.16      2.51 o 
  -2  -3   3     1494.21     1516.12     14.03 o 
  -1  -3   3     4146.69     4009.02     34.00 o 
   0  -3   3     1627.73     1634.56     21.23 o 
   1  -3   3      769.48      798.13     10.50 o 
   2  -3   3      198.07      202.32      4.95 o 
   3  -3   3       11.56       14.11      1.50 o 
   4  -3   3      127.29      116.25     10.56 o 
   6  -3   3      147.79      153.22      5.09 o 
   7  -3   3        6.95        6.28      1.98 o 
   8  -3   3        9.01        9.93      2.80 o 
   9  -3   3       27.60       26.48      4.04 o 
  10  -3   3       32.90       38.92      5.00 o 
 -10  -2   3       12.21       15.24      3.59 o 
  -9  -2   3        7.10        6.32      2.22 o 
  -8  -2   3        1.21        0.46      1.77 o 
  -7  -2   3        4.18        1.50      1.65 o 
  -6  -2   3      393.31      409.45      7.23 o 
  -5  -2   3      103.40      116.44      3.09 o 
  -4  -2   3      148.43      164.16      3.27 o 
  -3  -2   3     1008.76     1093.97     10.81 o 
  -2  -2   3      193.13      214.43      3.18 o 
  -1  -2   3     2127.90     2148.94     22.61 o 
   0  -2   3      756.17      697.94     14.28 o 
   1  -2   3     1222.30     1198.48     16.95 o 
   2  -2   3       24.21       16.77      1.82 o 
   3  -2   3       57.40       82.01      3.84 o 
   4  -2   3      797.48      746.20     11.55 o 
   5  -2   3       69.43       68.99      3.02 o 
   6  -2   3      845.43      818.21     13.76 o 
   7  -2   3        1.03        2.48      1.83 o 
   8  -2   3      137.67      141.92      6.71 o 
   9  -2   3       43.74       36.69      4.61 o 
  10  -2   3      289.44      307.44     11.23 o 
 -10  -1   3      109.09      113.37      5.87 o 
  -9  -1   3      101.94      101.90     10.10 o 
  -8  -1   3        0.19        1.50      2.07 o 
  -7  -1   3      134.00      137.97      5.54 o 
  -6  -1   3      122.66      141.91      3.98 o 
  -5  -1   3      110.97      130.36      3.46 o 
  -4  -1   3      487.59      523.91      6.25 o 
  -3  -1   3       10.76        5.04      0.94 o 
  -2  -1   3      267.56      254.71      4.09 o 
  -1  -1   3    18192.10    18237.46    239.06 o 
   0  -1   3    15593.15    15267.52    155.08 o 
   1  -1   3      999.20     1013.44     10.18 o 
   3  -1   3       40.39       40.71      1.55 o 
   4  -1   3       41.48       42.17      1.59 o 
   5  -1   3     1001.60      939.43     16.37 o 
   6  -1   3       18.03       14.81      1.78 o 
   7  -1   3       18.31       23.96      2.22 o 
   8  -1   3       73.71       71.11      3.43 o 
   9  -1   3      208.80      211.97     11.14 o 
  10  -1   3      162.84      190.99      9.00 o 
 -10   0   3        1.16       -0.21      1.91 o 
  -9   0   3        7.25        5.72      2.06 o 
  -8   0   3       32.68       32.57      2.94 o 
  -7   0   3        2.54        2.91      1.60 o 
  -6   0   3       92.77      100.74      4.75 o 
  -5   0   3       25.17       40.81      1.89 o 
  -4   0   3      927.65      911.51     11.17 o 
  -3   0   3      363.18      375.61      6.60 o 
  -2   0   3      262.11      269.44      4.45 o 
  -1   0   3     3587.54     3651.41     49.10 o 
   0   0   3    16106.69    15664.00    182.72 o 
   1   0   3        0.14       -0.72      0.72 o 
   2   0   3     1290.13     1256.81     13.78 o 
   3   0   3     1013.62      991.04      9.85 o 
   4   0   3      177.52      186.43      3.38 o 
   5   0   3       69.68       64.09      3.94 o 
   6   0   3      265.16      252.63      5.59 o 
   7   0   3      136.69      133.68      4.31 o 
   8   0   3      137.01      130.96      4.58 o 
   9   0   3       46.93       48.86      4.80 o 
  10   0   3        8.59        9.09      3.63 o 
 -10   1   3        2.15        2.72      1.86 o 
  -9   1   3      226.38      218.89      7.48 o 
  -8   1   3        3.52        1.56      1.54 o 
  -7   1   3      368.94      343.90      7.38 o 
  -6   1   3      327.28      317.29      9.79 o 
  -5   1   3        6.60        9.43      1.16 o 
  -4   1   3      102.64       93.04      2.36 o 
  -3   1   3     1078.81     1045.44     13.59 o 
  -2   1   3    11940.22    11775.94    134.24 o 
  -1   1   3      991.78      973.77     12.03 o 
   0   1   3     3232.26     3246.67     33.37 o 
   1   1   3      532.08      563.95      6.31 o 
   2   1   3      344.63      300.97      4.85 o 
   3   1   3     5360.37     5472.15     55.39 o 
   4   1   3      322.61      310.29      4.79 o 
   5   1   3      858.57      835.31     12.74 o 
   6   1   3        1.29        2.72      1.50 o 
   7   1   3      209.49      216.19      5.60 o 
   8   1   3      996.66     1005.09     16.24 o 
   9   1   3       57.02       49.17      4.53 o 
  10   1   3       29.62       33.26      6.19 o 
 -10   2   3        0.83        2.91      2.95 o 
  -9   2   3       73.09       69.17      3.45 o 
  -8   2   3        2.61        1.79      1.47 o 
  -7   2   3       46.01       37.63      2.69 o 
  -6   2   3       97.01      102.95      3.29 o 
  -5   2   3       99.85       84.82      2.33 o 
  -4   2   3     2683.07     2864.26     30.62 o 
  -3   2   3      183.94      164.25      9.31 o 
  -1   2   3     1018.53     1053.97     10.41 o 
   0   2   3       70.62       65.14      2.78 o 
   1   2   3    13247.55    12762.51    142.55 o 
   2   2   3      491.87      471.00      6.86 o 
   3   2   3       96.13      130.69      2.87 o 
   4   2   3      345.10      343.20      5.81 o 
   5   2   3      100.41      100.01      3.11 o 
   6   2   3      113.84      109.02      3.97 o 
   7   2   3       57.97       57.22      3.49 o 
   8   2   3       64.38       71.02      4.06 o 
   9   2   3       63.42       66.53      5.33 o 
  10   2   3       28.41       33.39      5.11 o 
 -10   3   3       55.20       52.07      5.32 o 
  -9   3   3       36.85       33.74      8.64 o 
  -8   3   3       45.06       38.63      2.02 o 
  -7   3   3       30.77       27.10      1.93 o 
  -6   3   3       24.95       25.17      1.83 o 
  -5   3   3       92.90       85.90      2.54 o 
  -4   3   3     2762.91     2897.09     35.03 o 
  -3   3   3       25.77       29.08      1.34 o 
  -2   3   3      195.74      117.76      6.19 o 
  -1   3   3       42.65       48.17      3.78 o 
   0   3   3        0.00        2.40      0.82 o 
   1   3   3      671.93      661.17      7.90 o 
   2   3   3       45.84       47.24      1.64 o 
   3   3   3     2656.05     2669.65     24.25 o 
   4   3   3      712.40      727.07      9.23 o 
   5   3   3       32.13       24.02      1.95 o 
   6   3   3       16.73       11.37      2.03 o 
   7   3   3      394.74      385.70      8.00 o 
   8   3   3       72.21       77.73      5.44 o 
   9   3   3        5.58        5.35      2.43 o 
 -10   4   3        4.39        9.43      5.86 o 
  -9   4   3        0.25        0.82      2.87 o 
  -8   4   3        0.14       -0.07      1.96 o 
  -7   4   3        1.69        2.78      1.66 o 
  -6   4   3       24.27       29.27      2.58 o 
  -5   4   3        3.65       -0.12      0.86 o 
  -4   4   3      696.00      634.95     10.47 o 
  -3   4   3       30.46       35.93      1.50 o 
  -2   4   3     2045.46     2098.36     24.20 o 
   0   4   3     2109.15     2050.91     27.13 o 
   1   4   3     2834.52     2726.91     33.36 o 
   2   4   3      108.87      119.61      2.54 o 
   3   4   3      182.38      182.43      3.63 o 
   4   4   3     1010.24     1006.34     10.97 o 
   5   4   3        0.37        0.37      1.23 o 
   6   4   3        6.38       10.97      2.01 o 
   7   4   3       43.45       41.27      3.83 o 
   8   4   3       38.07       35.28      3.24 o 
   9   4   3        5.23        4.82      2.87 o 
 -10   5   3        5.69       19.70      3.93 o 
  -9   5   3       10.72       14.34      4.85 o 
  -8   5   3       51.39       48.09      3.90 o 
  -7   5   3      144.64      150.54      5.33 o 
  -6   5   3      652.28      638.60     15.64 o 
  -4   5   3      395.53      457.17      5.76 o 
  -3   5   3     3143.90     3190.62     30.81 o 
  -2   5   3       16.65       16.58      1.23 o 
  -1   5   3      242.17      264.83      4.03 o 
   0   5   3     1203.31     1182.39     27.34 o 
   1   5   3      865.42      935.24     10.08 o 
   2   5   3        3.72        2.24      0.71 o 
   3   5   3       81.87      107.81      3.38 o 
   4   5   3       46.50       60.33      2.62 o 
   5   5   3      245.76      246.99      5.20 o 
   6   5   3       27.84       18.85      2.44 o 
   7   5   3        1.55        3.89      2.00 o 
   8   5   3        0.60       -2.34      2.43 o 
   9   5   3       96.05      122.15      6.51 o 
 -10   6   3       32.33       37.98      4.81 o 
  -9   6   3        0.94        3.05      2.84 o 
  -8   6   3       13.48       19.55      2.86 o 
  -7   6   3       34.03       26.57      2.87 o 
  -6   6   3      590.79      599.68     12.48 o 
  -5   6   3      129.32      124.72      9.66 o 
  -4   6   3      256.16      268.84      4.00 o 
  -3   6   3     1661.77     1679.53     17.03 o 
  -2   6   3       33.77       38.84      1.53 o 
  -1   6   3     1196.82     1223.19     12.15 o 
   0   6   3      176.44      162.41      3.15 o 
   1   6   3     2249.20     2459.15     30.29 o 
   2   6   3      271.18      323.77      4.88 o 
   3   6   3       47.29       33.69      1.88 o 
   4   6   3      443.10      431.80      6.26 o 
   5   6   3      101.23      105.98      3.58 o 
   6   6   3        1.49       -0.50      1.84 o 
   7   6   3        0.06       -1.92      2.06 o 
   8   6   3        2.83        1.84      2.58 o 
   9   6   3        3.88        0.95      3.44 o 
 -10   7   3        3.23       13.09      3.43 o 
  -9   7   3       86.82       98.74      6.62 o 
  -8   7   3       11.23        8.91      2.47 o 
  -7   7   3        0.99        3.27      1.78 o 
  -6   7   3       14.53       18.61      2.52 o 
  -5   7   3      469.63      467.38      9.80 o 
  -4   7   3       48.65       40.05      1.68 o 
  -3   7   3      103.20      100.76      2.45 o 
  -2   7   3      103.88       88.81      2.24 o 
  -1   7   3     1587.03     1631.15     17.81 o 
   0   7   3     2194.81     2351.05     22.41 o 
   1   7   3      311.38      361.99      5.12 o 
   2   7   3      166.53      187.47      3.60 o 
   3   7   3      445.94      438.03      7.02 o 
   4   7   3      291.67      275.54      5.42 o 
   5   7   3       54.06       48.88      3.20 o 
   6   7   3       33.40       34.00      2.98 o 
   7   7   3       27.31       23.44      3.32 o 
   8   7   3       20.52       33.70      4.84 o 
   9   7   3       73.35       79.39      6.96 o 
  -9   8   3        5.36        5.57      2.75 o 
  -8   8   3      267.24      246.92     10.18 o 
  -7   8   3       41.06       37.56      3.38 o 
  -6   8   3        0.39        3.19      1.73 o 
  -5   8   3       14.03        8.35      3.80 o 
  -4   8   3      237.64      222.79      3.78 o 
  -3   8   3        7.75       10.43      1.02 o 
  -2   8   3      189.81      183.70      3.45 o 
  -1   8   3     1460.95     1456.60     16.91 o 
   0   8   3      211.64      215.44      3.47 o 
   1   8   3       17.93       17.63      1.36 o 
   2   8   3      647.92      672.48      8.48 o 
   3   8   3     1133.15     1092.10     13.84 o 
   4   8   3     1834.95     1796.77     19.94 o 
   5   8   3       11.08        9.90      3.19 o 
   6   8   3       48.78       43.25      3.84 o 
   7   8   3        0.08        0.03      2.78 o 
   8   8   3       64.52       64.33      6.22 o 
   9   8   3       20.38       24.12      4.99 o 
  -9   9   3        0.02        1.04      2.29 o 
  -8   9   3       26.74       22.78      3.06 o 
  -7   9   3       23.57       26.51      3.42 o 
  -6   9   3        6.81       -0.09      1.58 o 
  -5   9   3       43.66       34.44      2.82 o 
  -4   9   3       64.18       66.14      2.57 o 
  -3   9   3        2.95        3.05      0.95 o 
  -2   9   3      118.12      118.85      2.84 o 
  -1   9   3      461.06      485.79      6.84 o 
   0   9   3       17.50       14.29      1.45 o 
   1   9   3     1134.36     1096.95     13.51 o 
   2   9   3        0.32       -0.98      1.12 o 
   3   9   3      630.75      582.67      9.31 o 
   4   9   3       25.19       26.00      2.57 o 
   5   9   3       12.56        7.40      2.66 o 
   6   9   3       84.21       73.15      8.09 o 
   7   9   3       53.22       59.63      5.65 o 
   8   9   3       37.84       31.80      6.97 o 
  -9  10   3        8.28        6.23      2.57 o 
  -8  10   3       31.52       37.22      3.65 o 
  -7  10   3       54.11       58.09      3.92 o 
  -6  10   3      193.71      183.92      6.09 o 
  -5  10   3      136.87      144.60      4.91 o 
  -4  10   3      615.64      586.24      9.72 o 
  -3  10   3      257.15      275.29      5.74 o 
  -2  10   3      550.01      519.51     11.39 o 
  -1  10   3       28.67       27.13      5.51 o 
   0  10   3       42.08       46.77      2.04 o 
   1  10   3       42.40       38.31      4.68 o 
   2  10   3      951.54      928.24     14.22 o 
   3  10   3      269.57      246.70      6.65 o 
   4  10   3       50.35       69.52      4.27 o 
   5  10   3      208.34      198.92      8.10 o 
   6  10   3      420.56      418.22     12.23 o 
   7  10   3       65.20       70.32      5.30 o 
   8  10   3        1.33        0.63      3.82 o 
  -9  11   3        0.30        4.78      3.29 o 
  -8  11   3       35.01       34.66      3.59 o 
  -7  11   3        4.44        3.06      2.12 o 
  -6  11   3      147.99      142.67      5.35 o 
  -5  11   3       33.51       32.50      2.77 o 
  -4  11   3       26.23       30.32      2.53 o 
  -3  11   3     1339.56     1329.09     21.10 o 
  -2  11   3      338.75      307.83      9.85 o 
  -1  11   3       18.93       17.95      2.94 o 
   0  11   3       50.52       50.01      1.88 o 
   1  11   3      342.95      369.85      7.81 o 
   2  11   3      218.48      201.92      5.70 o 
   3  11   3       91.89       75.41      4.24 o 
   4  11   3      203.52      155.17      5.75 o 
   5  11   3       38.97       37.94      4.55 o 
   6  11   3        5.21        0.53      3.26 o 
   7  11   3        0.29       -6.45      6.45 o 
   8  11   3        5.74       -0.84      6.89 o 
  -8  12   3       11.15       12.05      2.69 o 
  -7  12   3       45.82       53.58      6.66 o 
  -6  12   3        2.93        1.45      1.76 o 
  -5  12   3       10.51       14.43      3.08 o 
  -4  12   3       45.56       49.08      3.65 o 
  -3  12   3       49.65       58.73      3.54 o 
  -2  12   3       27.56       38.66      3.11 o 
  -1  12   3       27.96       28.12      2.93 o 
   0  12   3       16.79       11.13      2.48 o 
   1  12   3     1011.61      978.90     14.62 o 
   2  12   3      205.94      188.54      5.51 o 
   3  12   3      386.70      379.35     11.82 o 
   4  12   3        1.19        1.46      2.15 o 
   5  12   3        2.36        2.83      4.45 o 
   6  12   3        1.30        1.23      3.42 o 
   7  12   3        1.66       -4.06      4.10 o 
  -8  13   3      273.88      289.43      9.33 o 
  -7  13   3       27.20       20.82      3.41 o 
  -6  13   3        0.04       -0.52      1.92 o 
  -5  13   3       14.50       14.10      2.51 o 
  -4  13   3       20.43       19.20      2.74 o 
  -3  13   3        0.27        0.67      1.63 o 
  -2  13   3      306.52      306.19     16.07 o 
  -1  13   3      836.89      804.37     15.20 o 
   0  13   3      123.09      104.94      5.13 o 
   1  13   3      208.78      187.95      5.06 o 
   2  13   3      546.11      457.71      9.15 o 
   3  13   3       78.48       57.65      3.92 o 
   4  13   3       38.28       39.61      5.14 o 
   5  13   3        0.13        2.88      3.14 o 
   6  13   3        5.04        1.56      3.29 o 
   7  13   3        4.86       -2.79      3.88 o 
  -7  14   3        0.79        1.14      2.28 o 
  -6  14   3       68.74       65.63      4.69 o 
  -5  14   3        5.49        3.70      2.03 o 
  -4  14   3        5.27        3.55      1.98 o 
  -3  14   3       24.10       22.51      3.10 o 
  -2  14   3       42.21       38.98      4.20 o 
  -1  14   3       45.11       39.19      3.57 o 
   0  14   3      170.11      173.66      6.60 o 
   1  14   3        0.52        2.47      1.56 o 
   2  14   3      255.74      255.19      8.07 o 
   3  14   3      183.46      165.67      5.81 o 
   4  14   3       24.09       29.75      3.51 o 
   5  14   3        1.52       -1.65      6.06 o 
   6  14   3       17.59       26.73      5.41 o 
  -7  15   3        0.17        1.02      5.30 o 
  -6  15   3       51.67       53.92      8.81 o 
  -5  15   3       21.22       16.92      2.97 o 
  -4  15   3       15.50       14.55      2.79 o 
  -3  15   3      107.81      106.03      8.74 o 
  -2  15   3       30.17       27.38      4.07 o 
  -1  15   3        7.04        5.72      2.37 o 
   0  15   3      210.90      190.67      7.85 o 
   1  15   3       25.36       18.53      3.38 o 
   2  15   3        6.40        4.05      1.93 o 
   3  15   3        2.03        5.21      3.28 o 
   4  15   3        6.69        6.85      2.93 o 
   5  15   3       87.61      108.00      8.77 o 
   6  15   3       79.38       98.19      8.82 o 
  -6  16   3       63.57       84.98      8.60 o 
  -5  16   3       13.56       17.08      3.11 o 
  -4  16   3        8.75       11.12      2.79 o 
  -3  16   3       12.20       13.19      2.84 o 
  -2  16   3       43.03       49.95      4.24 o 
  -1  16   3       97.31       94.39      6.79 o 
   0  16   3        1.40        4.92      2.48 o 
   1  16   3       44.58       38.32      4.20 o 
   2  16   3       45.39       56.04      3.69 o 
   3  16   3       23.28       27.14      3.51 o 
   4  16   3        9.20       10.31      3.17 o 
   5  16   3        4.44        7.57      3.97 o 
  -6  17   3       62.05       57.82      4.95 o 
  -5  17   3       24.15       24.23      3.60 o 
  -4  17   3        2.28        3.20      2.62 o 
  -3  17   3      162.33      172.00      9.31 o 
  -2  17   3       63.01       56.89      4.69 o 
  -1  17   3       37.36       46.23      5.23 o 
   0  17   3       11.65       14.14      5.30 o 
   1  17   3        1.38       -1.87      8.00 o 
   2  17   3       23.86       15.35      2.04 o 
   3  17   3        2.20        3.01      2.48 o 
   4  17   3        1.66       -0.31      2.67 o 
  -5  18   3      161.54      156.58      7.32 o 
  -4  18   3       33.52       36.11      5.14 o 
  -3  18   3        5.01        5.51      3.51 o 
  -2  18   3      110.70      119.96     11.59 o 
  -1  18   3       26.73       27.82      4.71 o 
   0  18   3       46.74       55.05      7.36 o 
   1  18   3        1.73       -3.34      3.34 o 
   2  18   3       12.70       10.39      4.60 o 
   3  18   3       27.82       33.13      7.08 o 
   4  18   3       21.46       22.68      5.83 o 
  -3  19   3        0.05        5.00      3.54 o 
  -2  19   3       12.15       16.78      4.53 o 
  -1  19   3       13.95       12.25     10.89 o 
   0  19   3       63.09       72.47      7.88 o 
   1  19   3       94.30      109.97      9.17 o 
   2  19   3       20.64       10.36      6.37 o 
  -1  20   3       30.34       47.71      6.01 o 
   0  20   3      157.00      174.13     29.36 o 
  -2 -20   4       19.00       25.92      5.52 o 
  -1 -20   4       37.43       53.92      6.40 o 
   0 -20   4        4.05        5.68      4.20 o 
   1 -20   4       31.21       27.19      6.60 o 
   2 -20   4       66.11       64.14      8.09 o 
  -4 -19   4        0.78       -4.43      4.43 o 
  -3 -19   4        8.04       -1.07      3.92 o 
  -2 -19   4        0.68        2.66      3.62 o 
  -1 -19   4       26.96       27.84      7.71 o 
   0 -19   4        0.00        4.38      3.26 o 
   1 -19   4       19.36       30.93      3.75 o 
   2 -19   4       24.89       28.57      2.99 o 
   3 -19   4        7.48       13.21      3.36 o 
  -5 -18   4        5.70        5.11      8.84 o 
  -4 -18   4       35.35       28.48      6.23 o 
  -3 -18   4       12.84       14.91      4.81 o 
  -2 -18   4       19.23       30.57      5.04 o 
  -1 -18   4       41.27       42.22      4.17 o 
   0 -18   4       87.41      102.22      5.24 o 
   1 -18   4       44.91       44.52      3.40 o 
   2 -18   4        6.39        2.75      3.00 o 
   3 -18   4        2.96        2.20      2.25 o 
   4 -18   4       31.14       45.93      4.86 o 
  -5 -17   4        2.34       -2.06      2.47 o 
  -4 -17   4      244.96      259.65      8.01 o 
  -3 -17   4        2.21       -0.46      3.39 o 
  -2 -17   4        0.08        0.28      3.09 o 
  -1 -17   4       98.64      100.50      5.25 o 
   0 -17   4       34.29       26.84      5.63 o 
   1 -17   4        4.58        1.89      3.02 o 
   2 -17   4       36.95       33.53      3.48 o 
   3 -17   4       22.91       26.07      3.22 o 
   4 -17   4        1.94       10.82      4.14 o 
  -6 -16   4       24.61       20.60     11.10 o 
  -5 -16   4        1.68        2.53      2.50 o 
  -4 -16   4       69.47       57.18      4.46 o 
  -3 -16   4       13.62       12.12      2.25 o 
  -2 -16   4       29.63       27.01      3.53 o 
  -1 -16   4       22.07       19.87      2.89 o 
   0 -16   4       66.83       62.02      6.10 o 
   1 -16   4        0.92       -1.00      1.88 o 
   2 -16   4        3.07        2.45      2.85 o 
   3 -16   4       37.41       39.94      3.90 o 
   4 -16   4      110.57      124.69      9.15 o 
   5 -16   4        0.00        1.90      4.23 o 
  -7 -15   4       12.84        8.73      4.70 o 
  -6 -15   4      151.65      171.88     12.60 o 
  -5 -15   4        5.30        8.66      4.04 o 
  -4 -15   4       16.85       16.71      2.93 o 
  -3 -15   4        1.04        1.06      1.56 o 
  -2 -15   4       13.73       16.59      2.86 o 
  -1 -15   4       15.39       10.16      3.22 o 
   0 -15   4      260.76      248.14     12.68 o 
   1 -15   4       20.13       15.80      2.67 o 
   2 -15   4        0.46        1.67      1.72 o 
   3 -15   4      490.02      484.31      9.18 o 
   4 -15   4       42.47       58.17      4.48 o 
   5 -15   4       61.52       69.00      4.86 o 
   6 -15   4        0.11        8.54      5.94 o 
  -7 -14   4      108.04      106.15      8.74 o 
  -6 -14   4        0.91        5.08      4.75 o 
  -5 -14   4      129.64      142.21      6.51 o 
  -4 -14   4        6.63        0.83      3.32 o 
  -3 -14   4      133.24      132.40      4.53 o 
  -2 -14   4      324.30      291.21      7.61 o 
  -1 -14   4       85.03       62.22      5.55 o 
   0 -14   4        3.25        1.66      2.24 o 
   1 -14   4        4.91        3.37      1.79 o 
   2 -14   4      253.26      243.30      8.21 o 
   3 -14   4       51.08       52.86      2.79 o 
   4 -14   4       45.43       45.21      3.87 o 
   5 -14   4        2.37        1.71      2.08 o 
   6 -14   4       82.70      118.14     10.19 o 
   7 -14   4        0.45        2.85      4.55 o 
  -8 -13   4      323.39      371.80     14.96 o 
  -7 -13   4       11.06        6.51      4.40 o 
  -6 -13   4        4.67        6.86      8.13 o 
  -5 -13   4        0.56        2.22      2.63 o 
  -4 -13   4        4.56        2.20      1.77 o 
  -3 -13   4        0.49        1.02      1.73 o 
  -2 -13   4      226.82      211.84      6.86 o 
  -1 -13   4     1316.97     1233.79     18.78 o 
   0 -13   4      396.87      415.87      8.55 o 
   1 -13   4      266.64      250.20      6.63 o 
   2 -13   4     2219.38     2217.73     29.31 o 
   3 -13   4      219.40      202.72      6.91 o 
   4 -13   4        8.87       11.05      1.86 o 
   5 -13   4       22.05       27.58      3.13 o 
   6 -13   4        0.03        3.80      3.17 o 
   7 -13   4       43.94       50.02      3.89 o 
  -8 -12   4        2.71       -1.39      4.21 o 
  -7 -12   4       31.68       30.66      5.57 o 
  -6 -12   4        9.84       10.49      6.58 o 
  -5 -12   4      247.98      278.30      9.83 o 
  -4 -12   4      944.75      931.80     13.44 o 
  -3 -12   4       74.54       63.20      3.67 o 
  -2 -12   4      327.99      365.46     12.11 o 
  -1 -12   4      102.78      111.28      7.31 o 
   0 -12   4      317.47      335.30      7.40 o 
   1 -12   4      459.46      438.23      8.39 o 
   2 -12   4      318.60      308.27      5.40 o 
   3 -12   4      385.04      383.28      7.08 o 
   4 -12   4        0.20       -0.08      1.44 o 
   5 -12   4        3.06        4.24      2.26 o 
   6 -12   4        5.61       12.74      2.33 o 
   7 -12   4       98.69      110.73      7.81 o 
   8 -12   4        3.09        4.20      2.74 o 
  -8 -11   4      250.68      246.37     11.86 o 
  -7 -11   4       79.29       80.46      6.64 o 
  -6 -11   4       42.82       40.62      4.39 o 
  -5 -11   4       20.96       21.62      2.98 o 
  -4 -11   4      253.80      272.87      6.18 o 
  -3 -11   4     2032.87     2013.42     26.60 o 
  -2 -11   4      344.99      352.72      7.49 o 
   0 -11   4      131.40      142.63      4.90 o 
   1 -11   4      110.88      109.94      3.28 o 
   2 -11   4        4.60        5.22      0.83 o 
   3 -11   4      168.14      171.18      4.81 o 
   4 -11   4      318.43      307.79      6.96 o 
   5 -11   4      589.86      535.77      8.87 o 
   6 -11   4       28.20       21.62      2.19 o 
   7 -11   4        7.73        8.87      2.23 o 
   8 -11   4        0.09        3.73      5.03 o 
  -9 -10   4        6.01       -0.36      4.10 o 
  -8 -10   4      452.04      462.24     15.39 o 
  -7 -10   4      214.50      212.15      8.31 o 
  -6 -10   4      110.00      104.53      6.91 o 
  -5 -10   4      482.22      477.17      9.91 o 
  -4 -10   4      332.48      343.67      6.92 o 
  -3 -10   4      727.95      715.72     11.72 o 
  -2 -10   4        5.21        7.40      1.43 o 
  -1 -10   4       46.79       52.85      8.01 o 
   0 -10   4       24.44       29.09      1.86 o 
   1 -10   4        5.91        4.33      0.90 o 
   2 -10   4       47.31       50.56      1.84 o 
   3 -10   4      147.16      146.73      4.34 o 
   4 -10   4        1.76        0.15      1.35 o 
   5 -10   4      328.06      307.21      6.16 o 
   6 -10   4        0.17        3.17      1.75 o 
   7 -10   4        8.90        6.83      5.89 o 
   8 -10   4      105.25      125.49      7.18 o 
  -9  -9   4       23.34       22.98      4.89 o 
  -8  -9   4      167.14      169.21      9.06 o 
  -7  -9   4        0.74       -0.90      2.09 o 
  -6  -9   4      133.33      136.15      5.26 o 
  -5  -9   4     1460.84     1483.34     18.89 o 
  -4  -9   4        0.17       -0.49      1.30 o 
  -3  -9   4       99.26      103.10      3.78 o 
  -2  -9   4      166.99      167.00      3.56 o 
  -1  -9   4      607.09      587.50     10.04 o 
   0  -9   4      194.09      218.14      3.74 o 
   1  -9   4       18.81       17.71      1.28 o 
   2  -9   4      381.43      375.80      5.44 o 
   3  -9   4      108.17       98.30      3.44 o 
   4  -9   4       86.93       78.16      2.19 o 
   5  -9   4       45.18       44.30      2.73 o 
   6  -9   4       15.57        9.83      1.95 o 
   7  -9   4       97.22       99.37      6.39 o 
   8  -9   4      256.96      276.03      9.08 o 
   9  -9   4      102.59      121.56      6.96 o 
  -9  -8   4        0.01       -3.16      4.93 o 
  -8  -8   4       93.39       87.90      7.47 o 
  -7  -8   4       21.15       25.32      3.23 o 
  -6  -8   4      108.17      117.45      4.44 o 
  -5  -8   4      276.90      270.58      5.11 o 
  -4  -8   4      137.07      132.14      3.41 o 
  -3  -8   4      456.18      444.41      6.52 o 
  -2  -8   4      195.28      207.73      3.45 o 
  -1  -8   4       14.14        9.63      0.81 o 
   0  -8   4       18.77       17.34      1.34 o 
   1  -8   4        2.17        1.83      0.61 o 
   2  -8   4     1575.05     1615.20     17.53 o 
   3  -8   4       61.23       70.55      2.09 o 
   4  -8   4        0.38       -0.22      0.76 o 
   5  -8   4      424.54      402.74      7.95 o 
   6  -8   4      138.41      123.96      5.45 o 
   7  -8   4      138.14      146.41      6.66 o 
   8  -8   4       78.97       75.03      5.46 o 
   9  -8   4        9.73       12.04      3.31 o 
 -10  -7   4       85.04      118.52      9.19 o 
  -9  -7   4       10.76        3.69      3.27 o 
  -8  -7   4       16.98       28.24      3.94 o 
  -7  -7   4      107.14       98.35      4.48 o 
  -6  -7   4        5.68        5.17      1.74 o 
  -5  -7   4        6.33        5.77      1.42 o 
  -4  -7   4       76.47       87.69      3.03 o 
  -3  -7   4      691.94      674.05      8.50 o 
  -2  -7   4      518.97      538.81      5.85 o 
  -1  -7   4      955.17     1018.80      9.31 o 
   0  -7   4     2195.94     2412.96     33.92 o 
   1  -7   4       52.93       40.42      1.30 o 
   2  -7   4      179.61      182.45      4.26 o 
   3  -7   4      197.19      208.55      3.39 o 
   4  -7   4       40.29       40.99      1.91 o 
   5  -7   4       84.01       80.18      3.55 o 
   6  -7   4      135.19      147.45      4.88 o 
   7  -7   4        6.30        3.92      2.17 o 
   8  -7   4      125.90      134.59      7.94 o 
   9  -7   4        3.34        9.75      4.35 o 
 -10  -6   4       29.44       36.29      6.89 o 
  -9  -6   4       47.92       50.14      5.03 o 
  -8  -6   4      180.59      181.49      7.34 o 
  -7  -6   4       89.20      104.64      4.44 o 
  -6  -6   4      223.03      223.90      5.66 o 
  -5  -6   4      159.24      154.56      3.91 o 
  -4  -6   4      184.77      220.78      4.01 o 
  -3  -6   4      181.49      202.57      3.81 o 
  -2  -6   4        1.53        0.80      0.67 o 
  -1  -6   4       17.95       15.65      1.14 o 
   0  -6   4     2060.43     2242.32     23.82 o 
   1  -6   4      317.32      363.18      4.36 o 
   2  -6   4        3.07        2.35      0.62 o 
   3  -6   4      483.20      523.91      7.08 o 
   4  -6   4       13.46       11.46      1.29 o 
   5  -6   4      320.42      290.67      7.54 o 
   6  -6   4        6.17        8.87      1.92 o 
   7  -6   4        4.65        9.91      2.22 o 
   8  -6   4      343.80      337.93     11.47 o 
   9  -6   4        0.11       -0.61      2.73 o 
 -10  -5   4        1.93        6.03      5.29 o 
  -9  -5   4       20.24       16.89      3.71 o 
  -8  -5   4       27.79       31.48      3.82 o 
  -7  -5   4       21.69       11.16      2.18 o 
  -6  -5   4       38.84       41.48      2.57 o 
  -5  -5   4        0.55        1.01      0.98 o 
  -4  -5   4      321.24      315.49      5.81 o 
  -3  -5   4        1.92        0.49      0.76 o 
  -2  -5   4      593.76      637.98      8.22 o 
  -1  -5   4     2662.73     2957.12     28.11 o 
   0  -5   4      508.68      536.56     10.23 o 
   1  -5   4     3590.95     3757.79     36.27 o 
   2  -5   4      376.77      347.94      4.66 o 
   3  -5   4      116.93      109.19      2.57 o 
   4  -5   4        0.62       -0.56      0.82 o 
   5  -5   4      350.91      359.91      7.44 o 
   6  -5   4        0.91        2.81      1.63 o 
   7  -5   4       77.71       71.81      4.25 o 
   8  -5   4      101.09      109.99      6.26 o 
   9  -5   4       37.84       39.71      5.67 o 
 -10  -4   4       15.85       22.77      3.82 o 
  -9  -4   4      379.83      372.41     10.99 o 
  -8  -4   4        1.59       -1.41      2.63 o 
  -7  -4   4      117.76      131.25      4.86 o 
  -6  -4   4       64.24       68.97      3.08 o 
  -5  -4   4       79.97       89.23      2.49 o 
  -4  -4   4     1536.06     1615.28     17.08 o 
  -3  -4   4      332.04      343.43      9.17 o 
  -2  -4   4     1300.84     1445.62     16.20 o 
  -1  -4   4     1513.40     1568.50     16.75 o 
   0  -4   4      163.03      175.02      4.78 o 
   1  -4   4       13.19       22.84      1.78 o 
   2  -4   4      546.74      508.99      7.12 o 
   3  -4   4      229.24      250.42      5.07 o 
   4  -4   4        5.56        4.72      1.57 o 
   5  -4   4      143.10      140.79      8.89 o 
   6  -4   4      763.51      722.39     12.64 o 
   7  -4   4       18.86       23.26      2.78 o 
   8  -4   4       35.14       44.75      8.15 o 
   9  -4   4      130.07      149.93      7.34 o 
 -10  -3   4       56.29       48.18      5.32 o 
  -9  -3   4       41.27       31.57      3.48 o 
  -8  -3   4       14.99       13.57      2.43 o 
  -7  -3   4       68.80       79.78      4.10 o 
  -6  -3   4      181.40      182.06      4.30 o 
  -5  -3   4      236.77      241.53      4.57 o 
  -4  -3   4        9.71       12.99      1.21 o 
  -3  -3   4      956.84     1058.05     10.52 o 
  -2  -3   4     1111.41     1216.45     10.87 o 
  -1  -3   4     3567.45     3661.36     37.96 o 
   0  -3   4       11.95       13.79      0.95 o 
   1  -3   4       66.97       33.71      3.80 o 
   2  -3   4     1598.99     1586.45     22.17 o 
   3  -3   4       10.05        7.44      1.35 o 
   4  -3   4      204.27      187.90      6.01 o 
   5  -3   4       16.12       10.22      1.83 o 
   6  -3   4      283.83      293.51      7.20 o 
   7  -3   4       22.13       23.28      2.87 o 
   8  -3   4       38.08       42.19      5.37 o 
   9  -3   4        4.06        8.91      3.81 o 
 -10  -2   4      271.31      284.43      8.29 o 
  -9  -2   4        5.41        8.24      2.37 o 
  -8  -2   4       24.19       26.43      2.91 o 
  -7  -2   4       28.33       29.42      3.45 o 
  -6  -2   4       56.88       59.40      3.02 o 
  -5  -2   4        1.52        0.23      0.91 o 
  -4  -2   4      379.53      395.97      5.22 o 
  -3  -2   4      995.37      989.82      9.97 o 
  -2  -2   4      131.00      141.21      2.30 o 
  -1  -2   4    21518.42    21312.85    239.33 o 
   0  -2   4    12508.44    12363.32    145.78 o 
   1  -2   4     1166.43     1154.89     16.83 o 
   2  -2   4       71.38       58.43      2.09 o 
   3  -2   4     2408.12     2472.43     26.91 o 
   4  -2   4        5.04        5.43      1.11 o 
   5  -2   4     1143.90     1068.82     16.25 o 
   6  -2   4        1.32        4.25      1.76 o 
   7  -2   4        0.94       -0.96      1.76 o 
   8  -2   4       36.28       35.91      3.58 o 
   9  -2   4        0.06        1.85      3.32 o 
 -10  -1   4      139.59      140.50      7.82 o 
  -9  -1   4       64.18       57.80      4.05 o 
  -8  -1   4        6.38        4.80      1.88 o 
  -7  -1   4      135.53      147.42      4.99 o 
  -6  -1   4       89.62       91.25      4.72 o 
  -5  -1   4      645.74      677.31      8.48 o 
  -4  -1   4       17.94       16.11      1.28 o 
  -2  -1   4      189.94      164.04      2.73 o 
  -1  -1   4     9408.58     9595.78    110.71 o 
   0  -1   4     1203.45     1107.72     12.39 o 
   1  -1   4        2.87        7.30      0.79 o 
   2  -1   4        0.28        1.00      0.65 o 
   3  -1   4      231.51      245.72      4.56 o 
   4  -1   4      531.07      539.82      6.42 o 
   5  -1   4      119.34      118.52      5.03 o 
   6  -1   4      486.26      469.74      8.05 o 
   7  -1   4       59.04       55.32      3.01 o 
   8  -1   4        2.62        4.71      2.25 o 
   9  -1   4      397.21      431.36     19.88 o 
 -10   0   4       29.08       23.93      3.01 o 
  -9   0   4       47.89       61.05      4.00 o 
  -8   0   4        0.31        1.41      1.56 o 
  -7   0   4       30.60       27.83      2.59 o 
  -6   0   4       23.83       26.31      2.93 o 
  -5   0   4       14.48       14.11      1.28 o 
  -4   0   4      159.25      168.91      3.42 o 
  -3   0   4      738.13      724.51      8.89 o 
  -2   0   4     1436.02     1351.74     16.81 o 
  -1   0   4     1352.43     1347.52     16.74 o 
   0   0   4     9525.63     9269.37     94.03 o 
   1   0   4      287.12      285.98      3.99 o 
   2   0   4     2768.63     2738.82     26.26 o 
   3   0   4        0.77        0.82      0.65 o 
   4   0   4        0.03        1.74      0.77 o 
   6   0   4        3.26        4.55      1.43 o 
   7   0   4        0.05        0.12      1.43 o 
   8   0   4      238.87      244.04      6.22 o 
   9   0   4      126.24      131.24      7.61 o 
 -10   1   4       53.91       55.67      3.78 o 
  -9   1   4       64.12       51.29      3.59 o 
  -8   1   4       22.40       18.70      2.42 o 
  -7   1   4      111.48      119.95      4.43 o 
  -6   1   4       40.51       29.87      3.10 o 
  -5   1   4      323.98      302.36      5.38 o 
  -4   1   4        2.93        2.90      1.01 o 
  -3   1   4     1336.35     1354.89     17.24 o 
  -2   1   4     4382.49     4564.67     52.44 o 
  -1   1   4      957.69      939.01     10.66 o 
   0   1   4      726.44      696.93      9.48 o 
   1   1   4       65.90       69.80      2.28 o 
   2   1   4      301.16      285.74      5.14 o 
   3   1   4        1.42        0.46      0.84 o 
   4   1   4     1761.12     1829.42     20.74 o 
   5   1   4        4.11        8.99      1.89 o 
   6   1   4       26.63       29.31      2.47 o 
   7   1   4      595.90      608.86     10.40 o 
   8   1   4       60.90       56.37      3.59 o 
   9   1   4        0.00        2.47      2.75 o 
 -10   2   4       46.93       49.72      5.32 o 
  -9   2   4        4.49        6.50      1.98 o 
  -8   2   4       47.58       50.90      4.30 o 
  -7   2   4      269.35      272.57      5.84 o 
  -6   2   4     1516.46     1476.20     18.38 o 
  -5   2   4      206.64      219.95      4.96 o 
  -4   2   4     1533.08     1498.25     19.27 o 
  -3   2   4       62.05       63.19      3.33 o 
  -2   2   4      748.54      755.21     11.94 o 
  -1   2   4     2794.32     2714.28     25.62 o 
   0   2   4      150.44      127.11      2.35 o 
   1   2   4     3584.24     3550.32     29.16 o 
   2   2   4      252.53      240.61      4.42 o 
   3   2   4      765.53      770.12      9.89 o 
   4   2   4      262.55      251.98      4.57 o 
   5   2   4      429.42      427.31      7.62 o 
   6   2   4     3499.73     3359.78     38.50 o 
   7   2   4      102.62      107.47      4.57 o 
   8   2   4        3.47        4.65      2.02 o 
   9   2   4        0.43       -2.04      2.04 o 
 -10   3   4        4.30        3.20      3.81 o 
  -9   3   4       20.89       14.11      3.19 o 
  -8   3   4       62.12       59.72      3.77 o 
  -7   3   4        2.97        1.28      1.16 o 
  -6   3   4      341.01      347.37      6.23 o 
  -5   3   4      852.40      897.18     12.81 o 
  -4   3   4     1298.91     1337.63     17.30 o 
  -3   3   4      344.93      387.37      5.32 o 
  -2   3   4     4179.03     4250.30     49.80 o 
  -1   3   4      228.98      261.02      3.51 o 
   0   3   4      368.36      324.97      4.59 o 
   1   3   4      134.73      149.66      2.64 o 
   2   3   4     2362.39     2348.75     22.82 o 
   3   3   4      264.23      245.09      4.80 o 
   4   3   4       62.17       76.53      2.69 o 
   5   3   4      942.77      954.94     12.00 o 
   6   3   4      172.34      185.43      5.23 o 
   7   3   4       53.98       66.16      3.89 o 
   8   3   4       19.24       14.85      2.52 o 
   9   3   4        0.14        1.40      2.10 o 
 -10   4   4       62.88       62.90      5.89 o 
  -9   4   4      163.23      170.57      7.48 o 
  -8   4   4      211.00      212.05      6.91 o 
  -7   4   4        2.99        1.77      1.70 o 
  -6   4   4      133.30      129.33      5.14 o 
  -5   4   4     1019.92     1031.25     14.36 o 
  -4   4   4     5591.71     5775.54     78.60 o 
  -3   4   4     1480.33     1604.30     17.34 o 
  -2   4   4        0.17        0.64      0.49 o 
  -1   4   4      524.41      367.12     10.71 o 
   0   4   4      998.10      978.90     10.93 o 
   1   4   4      345.87      341.39      4.63 o 
   2   4   4        2.47        1.28      0.69 o 
   3   4   4       27.22       37.71      1.98 o 
   4   4   4      237.67      246.67      4.82 o 
   5   4   4      252.58      248.86      6.12 o 
   6   4   4       81.48       77.45      3.92 o 
   7   4   4      285.47      274.53      6.89 o 
   8   4   4       30.95       30.31      3.14 o 
   9   4   4       16.62       16.81      3.33 o 
 -10   5   4        4.83        7.59      3.53 o 
  -9   5   4       42.67       39.81      4.48 o 
  -8   5   4        0.10       -0.93      1.76 o 
  -7   5   4       39.27       34.17      3.12 o 
  -6   5   4     1081.70     1077.12     19.18 o 
  -4   5   4     1272.55     1257.46     23.83 o 
  -3   5   4      192.89      212.11      4.62 o 
  -2   5   4     2055.97     2167.92     22.91 o 
  -1   5   4      790.91      772.92      7.60 o 
   0   5   4      874.66      889.49      9.48 o 
   1   5   4      645.12      696.78      7.39 o 
   2   5   4     1258.64     1294.12     13.61 o 
   3   5   4       26.27       27.84      1.79 o 
   4   5   4      163.45      148.22      3.82 o 
   5   5   4        3.85        3.79      1.46 o 
   6   5   4      180.07      178.84      5.38 o 
   7   5   4        8.36        4.41      2.32 o 
   8   5   4        8.88        7.43      2.79 o 
   9   5   4       39.49       49.23      4.73 o 
 -10   6   4        2.14       -0.05      2.75 o 
  -9   6   4      138.17      132.66      7.10 o 
  -8   6   4       68.54       72.33      4.64 o 
  -7   6   4        0.80        2.60      1.71 o 
  -6   6   4      852.98      889.56     16.63 o 
  -5   6   4      231.52      214.92     11.83 o 
  -4   6   4      123.57      114.05      3.47 o 
  -3   6   4      221.49      225.64      4.54 o 
  -2   6   4       43.31       33.91      1.24 o 
  -1   6   4      592.46      660.03      7.29 o 
   0   6   4      197.61      229.57      3.63 o 
   1   6   4      524.81      582.81      8.04 o 
   2   6   4      212.58      231.91      4.12 o 
   3   6   4      920.99      883.36     10.54 o 
   4   6   4        1.87        4.48      1.22 o 
   5   6   4        1.24        1.92      1.40 o 
   6   6   4       14.58       16.84      2.73 o 
   7   6   4        9.89        8.85      2.65 o 
   8   6   4       83.33       97.79      8.23 o 
   9   6   4       79.05       96.06      7.28 o 
 -10   7   4        3.57        3.88      2.98 o 
  -9   7   4       46.96       51.60      5.53 o 
  -8   7   4      264.99      290.17     13.34 o 
  -7   7   4      223.75      227.73      8.81 o 
  -6   7   4      862.43      799.12     19.06 o 
  -5   7   4      270.42      285.26      7.29 o 
  -4   7   4       85.13       99.34      3.16 o 
  -3   7   4      151.90      143.62      3.10 o 
  -2   7   4       34.64       59.78      2.97 o 
  -1   7   4      301.35      331.11      4.69 o 
   0   7   4      104.92      121.47      2.96 o 
   1   7   4       17.74       12.23      1.20 o 
   2   7   4     1132.84     1137.00     15.46 o 
   3   7   4      490.89      468.43      7.52 o 
   4   7   4      100.34      113.12      3.63 o 
   5   7   4      287.09      291.59      6.71 o 
   6   7   4       15.93       12.37      2.57 o 
   7   7   4        4.96        1.49      4.41 o 
   8   7   4      164.70      156.49      8.25 o 
   9   7   4       41.39       31.69      5.29 o 
  -9   8   4       19.17       25.66      5.06 o 
  -8   8   4      454.93      428.34     10.30 o 
  -7   8   4        0.59        0.41      1.83 o 
  -6   8   4        4.32        4.43      1.81 o 
  -5   8   4      376.36      352.66      8.30 o 
  -4   8   4        2.12        3.40      1.39 o 
  -3   8   4        0.19        0.68      0.84 o 
  -2   8   4      503.79      496.61      8.08 o 
  -1   8   4     1678.64     1765.06     22.09 o 
   0   8   4      370.40      398.29      6.59 o 
   1   8   4      441.78      466.42      6.41 o 
   2   8   4      576.09      574.95      9.48 o 
   3   8   4      642.40      611.28     10.37 o 
   4   8   4      190.06      171.10      5.04 o 
   5   8   4      123.10      126.41      5.26 o 
   6   8   4        1.97       -1.91      1.91 o 
   7   8   4        3.23        2.91      3.05 o 
   8   8   4       21.10       32.92      5.02 o 
  -9   9   4        0.30        3.31      2.33 o 
  -8   9   4      117.44      121.06      5.77 o 
  -7   9   4       95.89       92.53      5.20 o 
  -6   9   4      178.06      156.29      5.67 o 
  -5   9   4      548.08      476.05     11.33 o 
  -4   9   4      168.11      167.52      5.28 o 
  -3   9   4        0.65        0.85      1.14 o 
  -2   9   4      106.77      101.29      4.62 o 
  -1   9   4      408.78      447.09      9.59 o 
   0   9   4      260.04      279.49      4.83 o 
   1   9   4      555.48      529.31     11.19 o 
   2   9   4       61.83       60.33      3.52 o 
   3   9   4        2.09        3.88      1.59 o 
   4   9   4      158.52      155.52      4.85 o 
   5   9   4        4.28        0.06      2.40 o 
   6   9   4       21.71       17.15      2.86 o 
   7   9   4       66.20       62.79      6.17 o 
   8   9   4        0.67       -3.21      3.21 o 
  -9  10   4       15.96       22.34      4.28 o 
  -8  10   4       39.23       37.80      5.03 o 
  -7  10   4        0.01        0.98      1.96 o 
  -6  10   4       33.36       23.99      2.80 o 
  -5  10   4      167.29      170.55      5.58 o 
  -4  10   4      165.42      158.59      5.11 o 
  -3  10   4      438.46      445.03      7.99 o 
  -2  10   4      830.88      878.61     15.20 o 
  -1  10   4       69.15       75.19      5.80 o 
   0  10   4     1086.48     1148.40     15.86 o 
   1  10   4      393.52      371.77      9.29 o 
   2  10   4      193.54      184.38      6.63 o 
   3  10   4       97.53      101.57      4.53 o 
   4  10   4      420.48      367.43      8.78 o 
   5  10   4        0.01        0.42      5.09 o 
   6  10   4       44.09       41.60      5.18 o 
   7  10   4       23.42       16.34      3.26 o 
   8  10   4       30.55       42.12      5.86 o 
  -9  11   4        9.24       12.62      2.90 o 
  -8  11   4       12.75        7.84      2.44 o 
  -7  11   4        1.32        3.20      2.11 o 
  -6  11   4       12.76       13.15      2.43 o 
  -5  11   4       38.32       36.02      3.03 o 
  -4  11   4       22.42       23.62      2.90 o 
  -3  11   4      659.77      623.83     11.96 o 
  -2  11   4      132.86      131.23      6.21 o 
  -1  11   4        3.14        4.07      1.83 o 
   0  11   4      109.19      107.05      4.75 o 
   1  11   4      133.74      137.08      4.50 o 
   2  11   4        0.51        1.59      1.70 o 
   3  11   4       88.05       81.46      5.82 o 
   4  11   4      224.82      208.13      7.33 o 
   5  11   4        3.28        1.47      3.10 o 
   6  11   4        1.70        3.44      3.73 o 
   7  11   4       71.89       76.73      7.50 o 
   8  11   4        6.39       -3.12     10.80 o 
  -8  12   4       58.79       67.64      5.23 o 
  -7  12   4       13.41       16.67      3.24 o 
  -6  12   4       14.98       19.52      3.14 o 
  -5  12   4       56.34       64.39      4.43 o 
  -4  12   4      229.63      225.58      7.57 o 
  -3  12   4        4.29        2.61      1.71 o 
  -2  12   4       56.57       68.34      4.03 o 
  -1  12   4      161.13      152.46      6.23 o 
   0  12   4      419.26      416.43      6.17 o 
   1  12   4      299.01      265.10      6.30 o 
   2  12   4       11.78        2.12      1.77 o 
   3  12   4       26.24       30.72      3.42 o 
   4  12   4       67.88       69.44      4.59 o 
   5  12   4       28.99       40.84      4.93 o 
   6  12   4        3.80        1.86      4.28 o 
   7  12   4        5.91        3.54      6.22 o 
  -8  13   4       12.04        9.88      2.88 o 
  -7  13   4       61.96       53.56      4.94 o 
  -6  13   4       36.07       38.62      4.00 o 
  -5  13   4       14.16       15.82      2.83 o 
  -4  13   4       11.12       13.80      4.15 o 
  -3  13   4        4.77        5.81      1.99 o 
  -2  13   4       24.79       15.84      4.05 o 
  -1  13   4        4.29        3.13      1.98 o 
   0  13   4       53.80       64.64      5.07 o 
   1  13   4      245.76      208.42      7.88 o 
   2  13   4        8.41       19.58      2.61 o 
   3  13   4        8.51        6.86      2.40 o 
   4  13   4       24.13       24.86      3.31 o 
   5  13   4       16.33       21.17      5.59 o 
   6  13   4       61.91       75.60      6.75 o 
   7  13   4       99.53       92.51     13.15 o 
  -7  14   4       82.16       79.99      5.69 o 
  -6  14   4        1.09        1.94      2.21 o 
  -5  14   4        7.45       11.12      2.71 o 
  -4  14   4        0.60        1.45      2.12 o 
  -3  14   4      170.18      176.62      8.88 o 
  -2  14   4       65.85       65.08      4.47 o 
  -1  14   4       68.16       56.41      4.29 o 
   0  14   4       36.29       29.73      3.61 o 
   1  14   4      435.21      393.67      8.01 o 
   2  14   4      166.11      145.26      5.23 o 
   3  14   4       41.86       41.59      3.67 o 
   4  14   4       31.59       36.76      3.83 o 
   5  14   4        5.95       -3.27      3.27 o 
   6  14   4        9.43        3.87      4.25 o 
  -7  15   4        0.14        2.93      2.72 o 
  -6  15   4        5.19        8.54      2.74 o 
  -5  15   4       38.30       40.79      4.47 o 
  -4  15   4       15.75       16.22      5.27 o 
  -3  15   4      281.77      290.77      9.79 o 
  -2  15   4        0.56        1.13      1.99 o 
  -1  15   4      142.78      121.08      5.77 o 
   0  15   4      167.72      158.52      6.67 o 
   1  15   4        2.05        3.56      1.44 o 
   2  15   4        3.74        0.74      1.93 o 
   3  15   4       48.93       55.67      4.12 o 
   4  15   4        4.89        9.96      3.02 o 
   5  15   4       20.64       13.89      7.41 o 
   6  15   4       23.23       16.05     11.74 o 
  -6  16   4        3.11        5.09      2.70 o 
  -5  16   4        8.53        9.28      2.79 o 
  -4  16   4       45.66       49.02      4.69 o 
  -3  16   4       39.35       33.07      4.19 o 
  -2  16   4        1.29        1.05      2.11 o 
  -1  16   4        2.10        0.66      2.19 o 
   0  16   4      139.64      143.33      6.68 o 
   1  16   4        0.17        1.53      2.65 o 
   2  16   4       62.80       61.01      3.73 o 
   3  16   4        0.89        0.26      2.43 o 
   4  16   4        0.27       -2.62      2.62 o 
   5  16   4        8.98       10.84      5.92 o 
  -5  17   4      120.00      118.94      6.72 o 
  -4  17   4        0.62       -1.44      2.34 o 
  -3  17   4       34.99       39.46      4.53 o 
  -2  17   4        4.66       -0.38      2.40 o 
  -1  17   4       22.78       14.80      3.22 o 
   0  17   4       17.27       18.19      3.53 o 
   1  17   4       92.64       76.98      7.31 o 
   2  17   4       18.23       16.80      2.61 o 
   3  17   4        7.63        4.02      2.60 o 
   4  17   4      170.53      229.59      8.74 o 
  -5  18   4      115.45      109.98      6.70 o 
  -4  18   4       19.99       20.05      3.64 o 
  -3  18   4       23.33       22.21      3.92 o 
  -2  18   4       24.09       21.75      4.94 o 
  -1  18   4       58.85       65.24      6.43 o 
   0  18   4        3.18       -1.35      5.98 o 
   1  18   4        9.39       12.20      4.31 o 
   2  18   4        0.68       -3.76      4.00 o 
   3  18   4        0.00       -0.91      2.28 o 
  -3  19   4        7.31       14.45      4.36 o 
  -2  19   4       94.49      117.48      9.00 o 
  -1  19   4       71.12       66.04      6.87 o 
   0  19   4       87.40       92.30      8.29 o 
   1  19   4       55.32       65.19      7.50 o 
   2  19   4       53.67       78.24      8.63 o 
  -2 -20   5       29.49       38.99      6.01 o 
  -1 -20   5       13.94       40.85     10.33 o 
   0 -20   5       84.98       98.33      7.84 o 
   1 -20   5        2.82        6.77      2.78 o 
  -3 -19   5       55.72       62.43      7.71 o 
  -2 -19   5        0.25        0.92      3.67 o 
  -1 -19   5       64.03       72.94      5.40 o 
   0 -19   5      107.57      110.52     11.32 o 
   1 -19   5       30.01       24.65      3.03 o 
   2 -19   5        9.08       15.00      3.24 o 
   3 -19   5       14.50       17.94      3.12 o 
  -5 -18   5       36.13       46.09      9.50 o 
  -4 -18   5       53.33       48.83      5.28 o 
  -3 -18   5        2.70        1.73      3.68 o 
  -2 -18   5        0.07        3.71      2.65 o 
  -1 -18   5       17.49       28.08      3.47 o 
   0 -18   5       47.66       57.95      5.78 o 
   1 -18   5        7.91        5.17      2.71 o 
   2 -18   5       19.21       16.87      3.10 o 
   3 -18   5       12.56       16.66      2.89 o 
   4 -18   5       13.71       16.01      2.45 o 
  -5 -17   5      175.52      213.53      7.94 o 
  -4 -17   5      213.96      205.98     14.00 o 
  -3 -17   5       38.68       44.71      4.63 o 
  -2 -17   5       84.78      102.15      6.55 o 
  -1 -17   5       71.52       74.37      6.33 o 
   0 -17   5       52.84       63.62      5.60 o 
   1 -17   5      173.43      160.38      6.47 o 
   2 -17   5       42.42       37.95      4.88 o 
   3 -17   5        4.69        5.20      2.12 o 
   4 -17   5      156.20      147.85      6.43 o 
  -6 -16   5      151.82      185.12     16.79 o 
  -5 -16   5        9.98       20.06      3.36 o 
  -4 -16   5        0.01       -1.97      1.97 o 
  -3 -16   5      190.52      208.66      5.39 o 
  -2 -16   5        0.01        1.03      3.38 o 
  -1 -16   5      232.19      208.69      8.94 o 
   0 -16   5       43.58       36.46      3.87 o 
   1 -16   5        2.19        3.72      2.14 o 
   2 -16   5       15.19       17.02      2.65 o 
   3 -16   5       34.77       42.06      3.30 o 
   4 -16   5       78.37       95.67      5.03 o 
   5 -16   5       25.65       26.79      4.91 o 
  -7 -15   5        0.35        1.21      3.86 o 
  -6 -15   5       91.80       77.80     13.14 o 
  -5 -15   5        5.86        2.77      2.48 o 
  -4 -15   5        2.56       -0.31      2.28 o 
  -3 -15   5        0.03        0.00      1.57 o 
  -2 -15   5      166.39      136.84      9.79 o 
  -1 -15   5        2.44       -2.04      2.04 o 
   0 -15   5        1.21       -1.57      1.92 o 
   1 -15   5      138.79      118.37      5.23 o 
   2 -15   5      106.47      120.01      7.48 o 
   3 -15   5       27.46       31.18      3.65 o 
   4 -15   5       74.22       70.16      3.11 o 
   5 -15   5        6.24       11.02      3.95 o 
   6 -15   5       49.83       64.52      5.86 o 
  -7 -14   5       23.69       25.67      5.37 o 
  -6 -14   5      113.22      119.44      7.95 o 
  -5 -14   5       82.40       87.31      5.38 o 
  -4 -14   5        0.43       -0.25      1.73 o 
  -3 -14   5       46.42       47.75      4.03 o 
  -2 -14   5        0.02       -1.67      1.67 o 
  -1 -14   5        0.00       -1.63      1.86 o 
   0 -14   5       15.45        7.56      2.07 o 
   1 -14   5       30.44       28.35      2.70 o 
   2 -14   5       91.08       75.72      3.69 o 
   3 -14   5       22.96       20.17      2.78 o 
   4 -14   5       57.65       61.01      4.58 o 
   5 -14   5        3.29        5.32      2.36 o 
   6 -14   5       76.33       70.77      3.95 o 
   7 -14   5        0.79        6.17      3.97 o 
  -8 -13   5      260.14      269.80     12.72 o 
  -7 -13   5       30.79       28.31      5.31 o 
  -6 -13   5      149.45      166.92     11.95 o 
  -5 -13   5       11.18       14.90      2.89 o 
  -4 -13   5       76.47       66.81      3.95 o 
  -3 -13   5        3.21        4.81      1.99 o 
  -2 -13   5       88.76       88.37      3.24 o 
  -1 -13   5     1074.31     1038.06     16.56 o 
   0 -13   5      195.24      185.44      5.62 o 
   1 -13   5      633.74      599.44     10.77 o 
   2 -13   5       82.62       80.46      3.78 o 
   3 -13   5       71.77       65.75      3.17 o 
   4 -13   5       16.11       12.47      3.11 o 
   5 -13   5       12.83       14.55      1.86 o 
   6 -13   5        1.51        5.76      2.92 o 
   7 -13   5        2.05        3.71      4.07 o 
  -8 -12   5      153.62      152.49     11.87 o 
  -7 -12   5      140.74      159.12      9.40 o 
  -6 -12   5       22.33       13.93      4.53 o 
  -5 -12   5        0.54        0.85      1.81 o 
  -4 -12   5       22.22       18.32      2.39 o 
  -3 -12   5        0.60       -0.23      2.09 o 
  -2 -12   5        3.23        2.67      2.83 o 
  -1 -12   5       13.35        8.82      2.17 o 
   0 -12   5      394.33      373.55      8.25 o 
   1 -12   5      443.28      437.65      8.52 o 
   2 -12   5      109.24      117.47      5.37 o 
   3 -12   5       67.12       69.70      3.30 o 
   4 -12   5       47.07       43.31      2.34 o 
   5 -12   5       28.41       25.68      2.77 o 
   6 -12   5       48.01       47.96      3.00 o 
   7 -12   5      162.34      171.32      5.94 o 
   8 -12   5      148.85      186.81     27.30 o 
  -8 -11   5       39.88       33.79      5.39 o 
  -7 -11   5       47.07       49.38      5.09 o 
  -6 -11   5      139.59      124.79      6.44 o 
  -5 -11   5      909.13      943.43     13.96 o 
  -4 -11   5     2246.18     2309.35     30.55 o 
  -3 -11   5     2573.68     2527.01     32.44 o 
  -2 -11   5      548.21      535.68      8.58 o 
  -1 -11   5        6.54        7.20      1.96 o 
   0 -11   5       82.75       82.84      3.98 o 
   1 -11   5       47.18       33.29      2.53 o 
   2 -11   5      306.72      315.77      4.61 o 
   3 -11   5       42.86       40.53      1.65 o 
   4 -11   5      124.76      111.43      3.29 o 
   5 -11   5        9.38       11.01      1.69 o 
   6 -11   5      192.42      176.73      5.06 o 
   7 -11   5       23.02       26.79      2.97 o 
   8 -11   5       29.78       45.61      7.01 o 
  -9 -10   5        1.09        3.41      5.23 o 
  -8 -10   5        0.62        0.89      3.50 o 
  -7 -10   5       99.57       91.23      6.78 o 
  -6 -10   5       14.16       10.64      3.04 o 
  -5 -10   5      424.91      421.88     10.39 o 
  -4 -10   5      696.08      680.75     11.95 o 
  -3 -10   5        6.81        5.54      1.92 o 
  -2 -10   5       27.67       29.28      2.33 o 
  -1 -10   5      117.78      134.35     13.08 o 
   0 -10   5      227.99      193.06      6.73 o 
   1 -10   5        1.80        3.16      0.81 o 
   2 -10   5       15.28       13.74      1.09 o 
   3 -10   5      134.50      130.31      2.73 o 
   4 -10   5       47.48       47.75      3.57 o 
   5 -10   5        0.48        0.03      1.28 o 
   6 -10   5       85.85       74.58      5.20 o 
   7 -10   5        2.71        5.03      3.07 o 
   8 -10   5        2.76        1.18      3.66 o 
  -9  -9   5       14.59       16.04      4.35 o 
  -8  -9   5      233.21      222.84     12.57 o 
  -7  -9   5      288.73      298.66      8.17 o 
  -6  -9   5        0.83       -1.75      1.82 o 
  -5  -9   5     1589.81     1559.92     22.44 o 
  -4  -9   5      672.40      692.94     11.92 o 
  -3  -9   5      424.24      430.63      8.84 o 
  -2  -9   5      339.47      297.70      6.80 o 
  -1  -9   5     2284.74     2326.33     53.42 o 
   0  -9   5      292.28      288.13      5.59 o 
   1  -9   5        1.67        1.54      0.74 o 
   2  -9   5      164.92      157.58      3.02 o 
   3  -9   5       90.29       83.27      2.46 o 
   4  -9   5        0.37        0.73      1.10 o 
   5  -9   5       56.96       48.82      2.75 o 
   6  -9   5       23.79       21.92      2.49 o 
   7  -9   5       37.28       36.64      6.78 o 
   8  -9   5        0.52        6.25      3.03 o 
  -9  -8   5       22.35       36.53      7.48 o 
  -8  -8   5       43.51       36.66      5.28 o 
  -7  -8   5      126.72      146.67      5.75 o 
  -6  -8   5       46.49       48.75      3.69 o 
  -5  -8   5       51.45       57.30      2.95 o 
  -4  -8   5       11.86        8.06      1.60 o 
  -3  -8   5      169.35      167.64      3.72 o 
  -2  -8   5       11.65       20.79      1.41 o 
  -1  -8   5       12.77       18.64      1.17 o 
   0  -8   5      363.84      366.11      6.92 o 
   1  -8   5      356.04      352.14      4.98 o 
   2  -8   5       30.12       33.07      1.60 o 
   3  -8   5      464.20      491.43      6.59 o 
   4  -8   5       92.54      105.34      3.35 o 
   5  -8   5       26.94       25.15      2.33 o 
   6  -8   5       51.20       51.93      3.95 o 
   7  -8   5        0.59        2.76      3.26 o 
   8  -8   5      101.23      118.11      6.38 o 
   9  -8   5       10.38       11.18      3.40 o 
 -10  -7   5       59.16       67.85      7.24 o 
  -9  -7   5        2.19        1.95      3.33 o 
  -8  -7   5        0.02        0.13      2.78 o 
  -7  -7   5      382.43      358.65      9.43 o 
  -6  -7   5      378.46      392.94      7.66 o 
  -5  -7   5       74.53       67.78      2.85 o 
  -4  -7   5      552.95      548.43      8.59 o 
  -3  -7   5       58.04       58.71      2.22 o 
  -2  -7   5      119.69      136.05      2.82 o 
  -1  -7   5      132.82      143.72      2.59 o 
   0  -7   5      812.41      912.68     14.18 o 
   1  -7   5      504.75      525.84      6.59 o 
   2  -7   5      195.95      196.21      4.04 o 
   3  -7   5      602.04      568.89      7.34 o 
   4  -7   5      541.46      535.66      8.85 o 
   5  -7   5        1.97       -1.17      1.31 o 
   6  -7   5       16.98       13.35      2.17 o 
   7  -7   5       67.39       65.91      5.25 o 
   8  -7   5        4.29        5.54      2.59 o 
   9  -7   5        0.18        4.95      2.83 o 
 -10  -6   5        9.31        8.06      3.70 o 
  -9  -6   5       12.03       11.85      3.83 o 
  -8  -6   5        2.07        4.97      6.44 o 
  -7  -6   5        9.12       10.34      2.33 o 
  -6  -6   5       64.64       62.99      3.42 o 
  -5  -6   5      261.21      272.03      4.84 o 
  -4  -6   5       45.29       52.65      2.47 o 
  -3  -6   5      735.94      746.32      8.41 o 
  -2  -6   5       61.33       65.43      1.93 o 
  -1  -6   5     2719.80     2970.80     28.55 o 
   0  -6   5      979.78     1003.16     10.22 o 
   1  -6   5        2.81        1.65      0.66 o 
   2  -6   5      394.99      423.92      5.67 o 
   3  -6   5      139.98      128.25      2.81 o 
   4  -6   5       29.72       26.29      2.18 o 
   5  -6   5       33.57       26.47      2.45 o 
   6  -6   5       27.98       24.71      2.80 o 
   7  -6   5        0.24        2.32      1.76 o 
   8  -6   5        2.33        1.96      2.94 o 
   9  -6   5        6.01        7.76      3.22 o 
 -10  -5   5        0.70        3.60      3.50 o 
  -9  -5   5      144.24      152.57      8.84 o 
  -8  -5   5        0.22       -0.43      2.24 o 
  -7  -5   5        9.73        4.73      1.91 o 
  -6  -5   5        3.05        9.54      1.71 o 
  -5  -5   5        0.51       -0.02      0.98 o 
  -4  -5   5       44.84       49.03      2.28 o 
  -3  -5   5        2.18       -0.06      0.70 o 
  -2  -5   5      310.84      386.36      4.80 o 
  -1  -5   5       57.20       39.43      1.49 o 
   0  -5   5      482.42      502.34      6.27 o 
   1  -5   5      373.06      379.97      5.75 o 
   2  -5   5        0.26       -0.63      0.63 o 
   3  -5   5     2126.81     2072.82     21.62 o 
   4  -5   5      125.56      121.46      4.41 o 
   5  -5   5       92.41       85.79      6.46 o 
   6  -5   5      607.67      582.97     11.10 o 
   7  -5   5        1.69        2.25      1.82 o 
   8  -5   5       38.57       34.16      4.13 o 
   9  -5   5        7.07        9.25      3.18 o 
 -10  -4   5        0.11        0.30      3.06 o 
  -9  -4   5        2.88        4.40      2.80 o 
  -8  -4   5       28.60       30.29      4.90 o 
  -7  -4   5       50.06       56.09      3.69 o 
  -6  -4   5      182.10      179.41      4.36 o 
  -5  -4   5       38.80       43.67      1.99 o 
  -4  -4   5       44.67       49.53      2.73 o 
  -3  -4   5      263.96      314.91      4.36 o 
  -2  -4   5     1129.07     1200.31     15.15 o 
  -1  -4   5       10.77        6.81      0.91 o 
   0  -4   5     2011.47     2027.00     28.65 o 
   1  -4   5        0.03       -0.09      0.47 o 
   2  -4   5        2.59        2.36      0.77 o 
   3  -4   5       38.79       41.47      2.81 o 
   5  -4   5      281.22      313.27      7.08 o 
   6  -4   5      587.83      604.61     11.41 o 
   7  -4   5       76.19       72.44      7.15 o 
   8  -4   5       30.71       35.84      4.22 o 
   9  -4   5        4.60        5.25      4.36 o 
 -10  -3   5        5.03       11.21      3.30 o 
  -9  -3   5       97.04       87.07      5.05 o 
  -8  -3   5       54.52       46.01      3.67 o 
  -7  -3   5       35.49       36.66      3.04 o 
  -6  -3   5       11.43       12.09      1.71 o 
  -5  -3   5      460.26      459.36      6.78 o 
  -4  -3   5       19.47       17.99      1.40 o 
  -3  -3   5       98.10       93.79      1.88 o 
  -2  -3   5      773.11      827.00      9.18 o 
  -1  -3   5      978.31     1000.82     28.22 o 
   0  -3   5      615.06      600.18      8.04 o 
   1  -3   5      605.09      319.62     12.52 o 
   2  -3   5      212.32      242.60      4.22 o 
   3  -3   5      246.92      243.89      4.85 o 
   4  -3   5       91.10       89.94      4.90 o 
   5  -3   5       24.33       20.18      2.36 o 
   6  -3   5      662.87      629.87     11.76 o 
   7  -3   5       28.75       26.39      3.04 o 
   8  -3   5        0.03        2.94      2.25 o 
   9  -3   5        1.74        7.07      5.87 o 
 -10  -2   5       17.58       21.61      3.16 o 
  -9  -2   5      136.01      139.45      5.55 o 
  -8  -2   5      213.54      220.66      6.58 o 
  -7  -2   5      117.96      111.16      4.43 o 
  -6  -2   5        0.75       -0.21      1.38 o 
  -5  -2   5       30.94       33.49      2.62 o 
  -4  -2   5      110.42      136.09      4.24 o 
  -3  -2   5      768.95      820.43      9.00 o 
  -2  -2   5      831.99      897.80     10.33 o 
  -1  -2   5      118.80      142.36      2.89 o 
   0  -2   5     2776.76     2821.02     28.74 o 
   1  -2   5     1239.86     1295.89     16.04 o 
   2  -2   5      180.56      160.77      2.67 o 
   3  -2   5      903.11      931.23     16.88 o 
   4  -2   5        4.96        9.22      1.36 o 
   5  -2   5      134.31      124.03      4.53 o 
   6  -2   5        3.19        2.49      1.74 o 
   7  -2   5        6.12        5.18      2.07 o 
   8  -2   5        1.14       -1.91      2.00 o 
   9  -2   5       53.92       66.30      5.95 o 
 -10  -1   5       48.48       49.14      4.07 o 
  -9  -1   5       63.58       58.82      5.97 o 
  -8  -1   5       70.45       70.63      4.24 o 
  -7  -1   5      232.18      247.44      6.40 o 
  -6  -1   5       13.25       12.30      1.74 o 
  -5  -1   5      117.96      110.54      2.91 o 
  -4  -1   5        1.88        2.31      0.93 o 
  -3  -1   5       38.37       25.66      1.63 o 
  -2  -1   5      133.63      140.97      3.04 o 
  -1  -1   5     3706.89     3767.35     39.16 o 
   0  -1   5     1675.22     1638.20     17.96 o 
   1  -1   5     1859.58     1803.73     19.68 o 
   2  -1   5      237.85      256.03      3.96 o 
   3  -1   5       19.07       35.85      1.71 o 
   4  -1   5      187.79      209.36      4.43 o 
   5  -1   5        4.12        2.04      1.25 o 
   6  -1   5       78.07       78.64      3.49 o 
   7  -1   5        0.79        0.95      1.89 o 
   8  -1   5        0.44        0.57      2.25 o 
   9  -1   5       60.63       71.98      6.71 o 
 -10   0   5       29.69       31.68      3.27 o 
  -9   0   5       49.46       53.02      5.61 o 
  -8   0   5       32.93       35.34      3.04 o 
  -7   0   5      313.92      306.86      8.11 o 
  -6   0   5      203.07      201.63      4.86 o 
  -5   0   5       50.61       58.77      3.29 o 
  -4   0   5       98.21       98.22      2.62 o 
  -3   0   5     1491.40     1444.41     16.28 o 
  -2   0   5      237.10      280.78      4.50 o 
  -1   0   5     1661.76     1577.87     23.42 o 
   0   0   5      177.41      178.44      3.32 o 
   1   0   5     9601.61     9537.48     89.73 o 
   2   0   5      487.80      498.75      5.75 o 
   3   0   5      394.57      376.17      4.95 o 
   4   0   5      272.31      292.04      4.98 o 
   5   0   5       20.61       24.57      2.13 o 
   6   0   5        0.23       -0.11      1.27 o 
   7   0   5        2.97        2.65      1.64 o 
   8   0   5      203.68      209.17      5.83 o 
   9   0   5      139.92      164.37      8.31 o 
 -10   1   5       11.65       11.20      2.28 o 
  -9   1   5      194.25      186.19      5.90 o 
  -8   1   5      217.79      227.85      6.29 o 
  -7   1   5      186.86      171.60      4.73 o 
  -6   1   5        0.54        1.59      1.26 o 
  -5   1   5      513.79      510.36     10.66 o 
  -4   1   5        0.90        1.71      0.97 o 
  -3   1   5       15.18       23.76      1.69 o 
  -2   1   5      562.77      497.47      8.00 o 
  -1   1   5       10.14       15.49      1.13 o 
   0   1   5        3.23        0.54      0.74 o 
   1   1   5      124.30      157.29      2.68 o 
   2   1   5     3634.98     3859.15     39.98 o 
   3   1   5      873.83      903.27     10.53 o 
   4   1   5      288.57      302.45      5.50 o 
   5   1   5      740.96      680.21     10.40 o 
   6   1   5      469.32      463.88      8.44 o 
   7   1   5      271.16      249.68      6.27 o 
   8   1   5      392.95      403.08      8.56 o 
   9   1   5        5.52        7.44      3.00 o 
 -10   2   5       27.90       24.16      2.45 o 
  -9   2   5        7.93        6.96      1.90 o 
  -8   2   5      365.70      363.29      7.93 o 
  -7   2   5        0.94        0.06      1.26 o 
  -6   2   5      160.24      164.99      4.23 o 
  -5   2   5       65.26       64.37      3.83 o 
  -4   2   5      679.31      738.67     13.14 o 
  -3   2   5      457.65      498.02      7.73 o 
  -2   2   5     1379.24     1346.17     24.77 o 
  -1   2   5      905.46      876.49     10.38 o 
   0   2   5     1006.59      992.16     10.47 o 
   1   2   5        9.71        8.24      0.82 o 
   2   2   5      115.61      135.32      3.55 o 
   3   2   5       62.42       70.99      2.40 o 
   4   2   5       29.84       30.24      2.06 o 
   5   2   5       59.74       57.35      3.18 o 
   6   2   5       35.78       53.45      3.74 o 
   7   2   5      212.39      201.07      5.82 o 
   8   2   5       48.54       46.09      3.50 o 
   9   2   5      100.08       89.94      4.93 o 
 -10   3   5      131.93      134.27      9.53 o 
  -9   3   5        0.09        2.68      2.30 o 
  -8   3   5       65.51       74.35      3.18 o 
  -7   3   5       39.73       45.55      2.56 o 
  -6   3   5      195.36      198.28      5.34 o 
  -5   3   5       43.48       47.47      2.43 o 
  -4   3   5     2917.87     3222.44     38.67 o 
  -3   3   5     2498.67     2656.09     31.88 o 
  -2   3   5     2493.30     2599.38     24.84 o 
  -1   3   5      151.16      144.77      2.90 o 
   0   3   5       64.80       84.31      2.14 o 
   1   3   5      105.47       76.96      1.79 o 
   2   3   5      378.99      409.03      6.15 o 
   3   3   5       96.38      129.47      2.89 o 
   4   3   5      152.37      164.68      4.12 o 
   5   3   5      652.14      681.11     10.73 o 
   6   3   5      391.22      411.30      8.11 o 
   7   3   5      101.63       89.57      4.48 o 
   8   3   5      174.76      163.03      5.62 o 
   9   3   5       18.82       16.88      2.92 o 
 -10   4   5       31.49       31.96      4.51 o 
  -9   4   5        4.69        5.90      2.73 o 
  -8   4   5       30.81       33.72      3.38 o 
  -7   4   5      159.60      154.34      3.59 o 
  -6   4   5       73.62       73.81      2.45 o 
  -5   4   5       28.56       39.18      2.77 o 
  -4   4   5      102.31       99.37      2.42 o 
  -3   4   5     1702.93     1935.28     20.79 o 
  -2   4   5      874.52      875.06     10.40 o 
  -1   4   5       23.87       29.61      1.24 o 
   0   4   5      753.77      716.79     10.77 o 
   1   4   5       15.20        6.36      1.33 o 
   2   4   5        0.01        2.69      0.84 o 
   3   4   5      152.85      164.28      3.36 o 
   4   4   5      182.13      186.25      4.43 o 
   5   4   5     1815.69     1803.88     20.20 o 
   6   4   5        7.42        6.61      1.95 o 
   7   4   5       24.18       25.34      2.88 o 
   8   4   5       11.37       13.87      3.54 o 
   9   4   5        5.18        4.99      3.05 o 
 -10   5   5       11.71       16.26      3.77 o 
  -9   5   5       66.10       76.89      5.24 o 
  -8   5   5        1.61        1.14      1.96 o 
  -7   5   5       72.39       67.28      4.18 o 
  -6   5   5     2699.59     2768.84     42.12 o 
  -5   5   5     1858.59     1740.07     64.18 o 
  -4   5   5      364.78      358.24      5.78 o 
  -3   5   5      442.64      437.75      7.35 o 
  -2   5   5      260.82      249.33      3.79 o 
  -1   5   5      173.15      181.57      3.05 o 
   0   5   5      432.82      426.30      5.06 o 
   1   5   5     1961.09     2010.44     20.29 o 
   2   5   5      598.17      618.13      7.30 o 
   3   5   5      525.30      507.31      9.88 o 
   4   5   5      582.13      585.91      9.78 o 
   5   5   5        9.80        5.50      1.57 o 
   6   5   5        2.03        3.83      1.87 o 
   7   5   5        0.12       -2.04      2.04 o 
   8   5   5       14.40       11.43      3.05 o 
   9   5   5        0.62        1.69      3.77 o 
 -10   6   5       93.27      110.55      7.41 o 
  -9   6   5        0.69        5.02      2.41 o 
  -8   6   5       12.09        7.20      2.22 o 
  -7   6   5        1.45        4.14      2.43 o 
  -6   6   5      922.27      927.82     17.34 o 
  -5   6   5      198.27      174.07      6.06 o 
  -3   6   5      159.11      184.87      3.49 o 
  -2   6   5      593.89      619.26      7.02 o 
  -1   6   5      685.28      736.00      7.58 o 
   0   6   5     1060.76     1030.69     11.13 o 
   1   6   5      160.36      184.14      3.39 o 
   2   6   5      623.46      600.30      7.24 o 
   3   6   5      723.17      749.22     10.48 o 
   4   6   5      120.45      104.83      3.43 o 
   5   6   5        0.73       -0.52      1.46 o 
   6   6   5       23.26       20.40      3.08 o 
   7   6   5       47.90       44.92      5.12 o 
   8   6   5       21.52       21.90      6.43 o 
   9   6   5        3.85        3.66     10.74 o 
 -10   7   5        0.63        5.46      3.00 o 
  -9   7   5        1.08       -1.32      2.13 o 
  -8   7   5      241.58      201.78      6.91 o 
  -7   7   5       58.34       49.64      4.13 o 
  -6   7   5        0.11        1.37      1.72 o 
  -5   7   5     1174.86     1163.86     19.85 o 
  -4   7   5       15.30        3.12      2.69 o 
  -3   7   5       42.40       36.41      2.75 o 
  -2   7   5      333.77      329.84      5.54 o 
  -1   7   5      463.86      477.88      6.64 o 
   0   7   5        2.24        0.76      0.78 o 
   1   7   5      122.78      126.13      4.53 o 
   2   7   5      324.63      305.14      5.78 o 
   3   7   5        2.90        2.41      1.11 o 
   4   7   5       79.45       63.38      3.96 o 
   5   7   5      510.66      481.51     10.16 o 
   6   7   5        1.38        0.78      2.80 o 
   7   7   5       29.77       25.27      4.29 o 
   8   7   5        5.73        5.98      3.74 o 
  -9   8   5       40.17       49.65      4.49 o 
  -8   8   5      309.15      282.47      8.16 o 
  -7   8   5        3.10        7.20      2.32 o 
  -6   8   5      209.93      185.03      6.29 o 
  -5   8   5      370.25      369.57      8.79 o 
  -4   8   5      152.81      163.56      5.13 o 
  -3   8   5        2.75        4.19      1.23 o 
  -2   8   5       45.35       33.62      3.19 o 
  -1   8   5      964.95      990.40     12.87 o 
   0   8   5      162.06      146.49      3.58 o 
   1   8   5       43.35       53.62      2.67 o 
   2   8   5      207.23      184.38      4.60 o 
   3   8   5     1495.64     1477.29     18.52 o 
   4   8   5       75.72       57.40      3.41 o 
   5   8   5       66.96       64.04      4.76 o 
   6   8   5        5.72        5.64      2.55 o 
   7   8   5       26.71       24.44      5.92 o 
   8   8   5       12.40        8.25      4.13 o 
  -9   9   5       32.99       41.83      4.12 o 
  -8   9   5       13.61       18.72      3.05 o 
  -7   9   5      385.94      349.40     11.61 o 
  -6   9   5        4.81        3.36      1.91 o 
  -5   9   5      109.93      100.25      5.88 o 
  -4   9   5        2.11        1.87      1.45 o 
  -3   9   5      220.94      236.82      5.35 o 
  -2   9   5       92.56       86.65     10.10 o 
  -1   9   5      104.78      102.24      2.82 o 
   0   9   5        4.52        1.07      1.26 o 
   1   9   5       69.20       74.28      5.55 o 
   2   9   5       79.66       65.84      3.75 o 
   3   9   5       58.37       47.75      3.55 o 
   4   9   5       77.90       56.58      3.47 o 
   5   9   5       42.41       38.24      3.70 o 
   6   9   5       22.11       30.30      3.68 o 
   7   9   5      367.77      379.87     12.40 o 
   8   9   5      241.05      276.31     11.22 o 
  -9  10   5        2.10        3.09      2.49 o 
  -8  10   5       15.01       18.35      2.88 o 
  -7  10   5        2.14        2.63      2.12 o 
  -6  10   5       16.69       14.31      2.43 o 
  -5  10   5        1.03        0.74      1.56 o 
  -4  10   5      407.47      406.19      9.04 o 
  -3  10   5     2931.55     2907.06     42.00 o 
  -2  10   5        0.05        2.76      1.61 o 
  -1  10   5       81.02       86.13      2.23 o 
   0  10   5        2.62        2.35      1.41 o 
   1  10   5      491.87      481.43      9.27 o 
   2  10   5      883.15      864.80     13.98 o 
   3  10   5       10.63       14.76      3.35 o 
   4  10   5        5.80       10.91      2.93 o 
   5  10   5       48.50       42.13      4.90 o 
   6  10   5      104.40      107.75      8.18 o 
   7  10   5       89.02       81.29      7.41 o 
   8  10   5        3.82       -1.30      9.87 o 
  -9  11   5      146.55      142.99      6.83 o 
  -8  11   5        7.06        4.01      2.31 o 
  -7  11   5       12.63       11.42      2.62 o 
  -6  11   5       16.82       18.31      3.10 o 
  -5  11   5        1.99        5.22      2.30 o 
  -4  11   5       11.07       11.70      2.47 o 
  -3  11   5        2.65        2.53      2.10 o 
  -2  11   5     1879.58     1848.41     28.77 o 
  -1  11   5       26.80       35.82      3.39 o 
   0  11   5      148.21      153.93      4.45 o 
   1  11   5       25.71       23.06      2.49 o 
   2  11   5     1507.47     1447.87     20.86 o 
   3  11   5      100.91      106.38      5.78 o 
   4  11   5        0.16       -1.73      2.09 o 
   5  11   5      123.51      113.37      7.82 o 
   6  11   5       10.15       12.29      4.18 o 
   7  11   5        5.77       -4.48      7.24 o 
  -8  12   5       98.00      103.11      7.50 o 
  -7  12   5        0.83        1.73      2.43 o 
  -6  12   5        3.58        3.07      2.27 o 
  -5  12   5      709.71      665.82     16.21 o 
  -4  12   5       16.77       17.21      2.87 o 
  -3  12   5       34.31       35.55      3.50 o 
  -2  12   5      212.29      189.70      6.45 o 
  -1  12   5       50.24       50.16      3.98 o 
   0  12   5      494.81      494.37      8.82 o 
   1  12   5       46.00       46.07      3.16 o 
   2  12   5       66.11       53.49      3.67 o 
   3  12   5        1.51        0.65      1.97 o 
   4  12   5       16.83       17.97      3.13 o 
   5  12   5       49.27       44.70      5.11 o 
   6  12   5        1.06       -4.33      4.33 o 
   7  12   5        7.10       -3.61      3.61 o 
  -8  13   5        9.61       17.41      3.35 o 
  -7  13   5        2.25        2.72      2.55 o 
  -6  13   5       14.19       14.48      3.77 o 
  -5  13   5       29.60       38.67      4.05 o 
  -4  13   5        6.88        5.74      2.39 o 
  -3  13   5       32.54       30.25      3.60 o 
  -2  13   5       67.99       62.88      4.40 o 
  -1  13   5       19.16       20.48      2.93 o 
   0  13   5      475.46      460.66      8.29 o 
   1  13   5       20.39       18.27      2.43 o 
   2  13   5      791.14      753.24     13.24 o 
   3  13   5      283.70      270.50      7.63 o 
   4  13   5       19.59       20.99      3.51 o 
   5  13   5        1.02       -1.11      3.63 o 
   6  13   5        2.79       -2.40      4.28 o 
  -7  14   5        1.95        2.62      2.67 o 
  -6  14   5       14.35       13.63      3.03 o 
  -5  14   5       71.98       72.73      5.46 o 
  -4  14   5      169.30      180.38      7.42 o 
  -3  14   5        0.06        1.90      2.20 o 
  -2  14   5       79.54       78.00      5.08 o 
  -1  14   5       34.81       44.12      4.79 o 
   0  14   5       39.32       33.85      4.72 o 
   1  14   5       51.20       45.61      3.21 o 
   2  14   5      245.68      245.14      8.92 o 
   3  14   5       10.84        9.42      3.42 o 
   4  14   5        1.24        0.19      3.26 o 
   5  14   5       16.52       13.32      4.16 o 
   6  14   5       14.41        0.40      5.14 o 
  -7  15   5        7.22       12.67      3.32 o 
  -6  15   5       51.17       64.49      5.43 o 
  -5  15   5       91.87      105.80      9.80 o 
  -4  15   5       83.11       90.40      5.87 o 
  -3  15   5       31.81       35.89      4.33 o 
  -2  15   5       66.53       68.84      5.02 o 
  -1  15   5        8.63        4.63      2.39 o 
   0  15   5      311.12      300.20     11.40 o 
   1  15   5        0.11       -1.46      1.46 o 
   2  15   5        4.32        4.38      2.16 o 
   3  15   5       37.61       32.79      3.56 o 
   4  15   5        0.14       -0.90      4.74 o 
   5  15   5       22.85       21.10      4.58 o 
  -6  16   5       65.78       71.95      6.91 o 
  -5  16   5      139.00      141.76      7.13 o 
  -4  16   5        2.24        4.55      2.69 o 
  -3  16   5        6.73        5.41      2.79 o 
  -2  16   5        3.28       10.21      4.38 o 
  -1  16   5       15.74       16.52      3.32 o 
   0  16   5        0.27        2.90      3.10 o 
   1  16   5       74.76       67.24      5.66 o 
   2  16   5      102.68      112.08      4.94 o 
   3  16   5        7.70        1.77      3.63 o 
   4  16   5        0.00       -2.56      2.56 o 
   5  16   5       82.56       87.97     16.06 o 
  -5  17   5      143.29      136.59     10.44 o 
  -4  17   5       17.98       18.25      3.65 o 
  -3  17   5        7.34        5.28      3.95 o 
  -2  17   5       51.16       41.35      4.94 o 
  -1  17   5        1.00       -1.16      2.26 o 
   0  17   5       21.62       15.90      5.49 o 
   1  17   5        6.53        6.25      3.79 o 
   2  17   5        0.23        1.80      2.11 o 
   3  17   5       15.88       22.98      4.86 o 
   4  17   5       36.46       41.59     13.72 o 
  -4  18   5       66.42       71.12      6.17 o 
  -3  18   5      142.72      128.95      7.61 o 
  -2  18   5       27.20       22.34      4.14 o 
  -1  18   5        0.27        1.46      2.82 o 
   0  18   5        2.33       -0.70      3.53 o 
   1  18   5        0.01        3.51      8.72 o 
   2  18   5      143.17      143.17     10.12 o 
   3  18   5      142.04      164.39      6.81 o 
  -3  19   5       14.72       25.10      5.28 o 
  -2  19   5      135.27      155.47     10.52 o 
  -1  19   5        0.12       -2.20      5.91 o 
   0  19   5        3.59       -2.29      3.66 o 
   1  19   5      107.53      136.81     10.54 o 
  -1 -20   6       20.90       23.62      8.12 o 
   0 -20   6       29.79       27.33      5.91 o 
   1 -20   6      186.46      188.86      6.96 o 
  -3 -19   6       32.79       58.20      6.94 o 
  -2 -19   6        2.92        4.09      2.82 o 
  -1 -19   6       84.77      111.01      6.20 o 
   0 -19   6       86.40       93.66      9.48 o 
   1 -19   6        4.57        2.47      2.93 o 
   2 -19   6      247.40      239.70      8.28 o 
   3 -19   6       49.66       51.82      5.33 o 
  -5 -18   6        1.54        4.64      5.43 o 
  -4 -18   6       59.73       56.45      3.50 o 
  -3 -18   6        3.93        2.61      2.93 o 
  -2 -18   6        2.60        0.06      2.49 o 
  -1 -18   6        0.43       -0.13      3.58 o 
   0 -18   6        4.17        3.83      4.02 o 
   1 -18   6        1.59       -1.85      3.42 o 
   2 -18   6       92.90       88.92      5.25 o 
   3 -18   6        2.95        2.22      3.40 o 
   4 -18   6        0.02        3.62      1.99 o 
  -5 -17   6        2.04        7.48      2.94 o 
  -4 -17   6       72.28       80.54      6.80 o 
  -3 -17   6       30.20       34.33      4.26 o 
  -2 -17   6      107.66      101.76      7.85 o 
  -1 -17   6       24.98       27.47      3.80 o 
   0 -17   6       60.97       72.27      6.24 o 
   1 -17   6       57.95       62.10      4.69 o 
   2 -17   6       26.60       18.98      3.07 o 
   3 -17   6        0.46        0.96      1.99 o 
   4 -17   6        4.38        8.47      2.21 o 
   5 -17   6        4.02        3.89      3.98 o 
  -6 -16   6       21.60       17.13      4.44 o 
  -5 -16   6        5.04       -0.34      2.47 o 
  -4 -16   6        4.35        2.40      2.05 o 
  -3 -16   6        6.72        4.70      1.63 o 
  -2 -16   6       23.68       27.50      4.55 o 
  -1 -16   6       91.82       80.56      5.52 o 
   0 -16   6        4.41       -0.87      2.19 o 
   1 -16   6      296.42      271.30      8.25 o 
   2 -16   6      179.70      168.34      6.17 o 
   3 -16   6        6.56       15.36      2.44 o 
   4 -16   6       28.15       32.36      4.12 o 
   5 -16   6        1.78        4.40      3.19 o 
  -7 -15   6       61.91       47.51     12.54 o 
  -6 -15   6       53.20       61.25      8.47 o 
  -5 -15   6        2.19        4.77      3.36 o 
  -4 -15   6       31.93       24.18      2.77 o 
  -3 -15   6        0.99        3.48      1.77 o 
  -2 -15   6      294.85      279.58     10.61 o 
  -1 -15   6       52.84       53.42      4.48 o 
   0 -15   6       67.96       70.79      4.36 o 
   1 -15   6       22.14       23.08      2.71 o 
   2 -15   6       24.09       26.03      2.97 o 
   3 -15   6        0.07        2.50      1.70 o 
   4 -15   6        8.18        7.54      2.45 o 
   5 -15   6       20.12       22.10      2.28 o 
   6 -15   6       16.36       15.49      4.53 o 
  -7 -14   6        1.34       -3.33      3.33 o 
  -6 -14   6       61.66       66.93      6.70 o 
  -5 -14   6        0.06       -0.32      2.30 o 
  -4 -14   6       18.51       24.81      3.36 o 
  -3 -14   6        9.75       11.84      2.59 o 
  -2 -14   6      180.60      179.15      9.01 o 
  -1 -14   6       65.74       83.40      4.68 o 
   0 -14   6        0.66        1.38      1.80 o 
   1 -14   6       42.14       45.09      3.29 o 
   2 -14   6       37.25       46.59      3.21 o 
   3 -14   6        0.06        1.16      1.82 o 
   4 -14   6       76.91       67.84      3.28 o 
   5 -14   6        0.94        2.34      2.26 o 
   6 -14   6       32.03       31.97      3.16 o 
  -8 -13   6        0.38       -0.40      4.21 o 
  -7 -13   6       23.11       14.37      4.65 o 
  -6 -13   6       17.23       20.97      4.53 o 
  -5 -13   6       12.27        8.16      2.22 o 
  -4 -13   6       26.93       29.62      3.12 o 
  -3 -13   6        0.64       -0.69      2.33 o 
  -2 -13   6       30.08       32.02      3.77 o 
  -1 -13   6       12.08       11.91      2.38 o 
   0 -13   6      346.66      301.49      7.33 o 
   1 -13   6      196.27      188.66      5.56 o 
   2 -13   6      408.88      394.14      8.22 o 
   3 -13   6       14.35       14.98      2.06 o 
   4 -13   6       14.02       16.66      2.06 o 
   5 -13   6        2.69        5.30      2.19 o 
   6 -13   6      151.80      156.63      8.32 o 
   7 -13   6       12.61       17.69      3.41 o 
  -8 -12   6       60.64       59.64      8.78 o 
  -7 -12   6       60.49       58.21      5.54 o 
  -6 -12   6       19.20       22.61      5.31 o 
  -5 -12   6      253.10      258.66      6.50 o 
  -4 -12   6       55.25       53.52      3.81 o 
  -3 -12   6       85.21       79.41      3.88 o 
  -2 -12   6      158.54      166.37      4.39 o 
  -1 -12   6       97.15       95.20      4.43 o 
   0 -12   6       15.28       14.60      2.27 o 
   1 -12   6        0.14        0.30      2.01 o 
   2 -12   6       96.28       94.53      4.63 o 
   3 -12   6      159.08      152.01      4.57 o 
   4 -12   6        2.81        3.31      1.53 o 
   5 -12   6      112.36      105.42      4.61 o 
   6 -12   6       21.57       26.32      2.53 o 
   7 -12   6      371.04      398.98     11.01 o 
  -8 -11   6       10.80       13.07      4.39 o 
  -7 -11   6      182.38      178.51      7.88 o 
  -6 -11   6       64.43       65.50      5.32 o 
  -5 -11   6      346.61      355.25      7.57 o 
  -4 -11   6        4.68        5.60      2.18 o 
  -3 -11   6      900.89      852.51     13.66 o 
  -2 -11   6      878.44      833.37     11.76 o 
  -1 -11   6      100.25      123.98      4.78 o 
   0 -11   6      142.24      141.36      4.79 o 
   1 -11   6      129.53      141.85      4.53 o 
   2 -11   6      100.21       96.92      3.73 o 
   3 -11   6       11.34       10.44      1.86 o 
   4 -11   6       25.24       29.24      2.21 o 
   5 -11   6      101.53       96.62      4.13 o 
   6 -11   6       22.37       28.31      2.63 o 
   7 -11   6       46.89       44.61      4.51 o 
   8 -11   6       20.13       25.59      5.02 o 
  -9 -10   6        0.94        5.42      6.06 o 
  -8 -10   6        8.87        5.43      3.76 o 
  -7 -10   6      223.98      220.72      9.21 o 
  -6 -10   6      126.85      150.96      6.93 o 
  -5 -10   6       64.08       67.14      3.75 o 
  -4 -10   6      639.07      627.48     11.41 o 
  -3 -10   6      532.44      551.40     10.44 o 
  -2 -10   6       10.54       10.50      1.72 o 
  -1 -10   6       63.24       54.27      3.22 o 
   0 -10   6       76.00       39.52     22.58 o 
   1 -10   6      259.11      257.81      6.62 o 
   2 -10   6      103.37      108.11      4.21 o 
   3 -10   6       56.28       45.00      2.45 o 
   4 -10   6       29.70       28.14      2.16 o 
   5 -10   6      574.95      555.08      9.56 o 
   6 -10   6      150.90      138.86      4.73 o 
   7 -10   6       46.72       50.56      3.90 o 
   8 -10   6        1.98        7.41      2.44 o 
  -9  -9   6      270.09      276.91     12.34 o 
  -8  -9   6        5.56        1.54      2.51 o 
  -7  -9   6       98.84      102.97      5.51 o 
  -6  -9   6       20.40       23.93      3.68 o 
  -5  -9   6     3204.79     3194.98     40.60 o 
  -4  -9   6     1245.10     1234.09     18.15 o 
  -3  -9   6       31.98       40.20      2.73 o 
  -2  -9   6     1318.14     1364.63     19.65 o 
  -1  -9   6        0.81        3.64      1.29 o 
   0  -9   6        5.43        0.51      0.72 o 
   1  -9   6      205.11      204.86      3.98 o 
   2  -9   6      290.89      285.15      4.64 o 
   3  -9   6       12.53       10.24      1.53 o 
   4  -9   6       40.37       36.29      2.57 o 
   5  -9   6       64.97       66.68      3.32 o 
   6  -9   6        1.47        2.58      1.67 o 
   7  -9   6       33.99       37.04      3.15 o 
   8  -9   6        2.82        0.21      2.18 o 
  -9  -8   6        2.68        4.51      6.16 o 
  -8  -8   6       19.13       10.31      4.48 o 
  -7  -8   6      118.34      119.71      5.37 o 
  -6  -8   6        1.33        2.72      1.97 o 
  -5  -8   6       12.28       13.32      2.41 o 
  -4  -8   6      946.28      952.53     13.47 o 
  -3  -8   6      988.03      999.06     13.16 o 
  -2  -8   6       87.53       95.37      3.31 o 
  -1  -8   6     1631.61     1787.05     16.77 o 
   0  -8   6      124.67      114.55      3.07 o 
   1  -8   6      146.47      153.31      3.18 o 
   2  -8   6      273.43      268.33      4.39 o 
   3  -8   6       36.91       39.91      2.84 o 
   4  -8   6        0.05        0.19      1.21 o 
   5  -8   6        0.09       -0.33      1.31 o 
   6  -8   6        1.45        2.22      1.59 o 
   7  -8   6       27.46       28.02      3.07 o 
   8  -8   6       22.66       29.65      3.91 o 
 -10  -7   6       59.67       59.28      6.91 o 
  -9  -7   6      123.19      130.09      9.36 o 
  -8  -7   6       57.37       58.36      6.11 o 
  -7  -7   6     1465.50     1403.59     24.34 o 
  -6  -7   6      488.23      499.13     10.03 o 
  -5  -7   6      116.17      129.08      4.19 o 
  -4  -7   6        2.66        3.70      1.34 o 
  -3  -7   6        0.38       -0.12      0.93 o 
  -2  -7   6       76.25       92.42      2.74 o 
  -1  -7   6      796.71      884.91      9.75 o 
   0  -7   6      332.87      386.32      6.06 o 
   1  -7   6      267.19      290.98      4.49 o 
   2  -7   6      163.62      171.00      3.34 o 
   3  -7   6      151.81      171.49      4.14 o 
   4  -7   6       23.71       18.92      1.89 o 
   5  -7   6       68.40       63.10      3.21 o 
   6  -7   6       33.30       32.62      5.75 o 
   7  -7   6       46.37       48.76      3.83 o 
   8  -7   6        0.06        0.84      5.58 o 
   9  -7   6       63.77       52.53      6.32 o 
 -10  -6   6        9.93        9.39      6.74 o 
  -9  -6   6       17.77       11.69      3.94 o 
  -8  -6   6       19.10       22.71      4.46 o 
  -7  -6   6      652.98      616.04     11.68 o 
  -6  -6   6      670.80      676.81     10.66 o 
  -5  -6   6       11.63       12.87      1.73 o 
  -4  -6   6      219.76      226.87      4.97 o 
  -3  -6   6     1485.52     1640.58     16.05 o 
  -2  -6   6      192.82      242.06      3.81 o 
  -1  -6   6        0.11        0.35      0.70 o 
   0  -6   6        0.25       -0.22      0.59 o 
   1  -6   6        2.34        1.65      0.97 o 
   2  -6   6     1284.92     1401.23     15.24 o 
   3  -6   6       34.05       35.12      2.16 o 
   4  -6   6      108.03      102.60      3.53 o 
   5  -6   6        1.52        3.34      1.62 o 
   6  -6   6        0.94       -0.52      1.84 o 
   7  -6   6       61.84       62.52      4.18 o 
   8  -6   6       27.93       25.13      3.76 o 
   9  -6   6       53.65       52.88      5.53 o 
 -10  -5   6       30.01       24.62      7.19 o 
  -9  -5   6       98.17       87.86      7.62 o 
  -8  -5   6       12.27       16.72      3.46 o 
  -7  -5   6       14.07       15.25      2.91 o 
  -6  -5   6      168.92      173.88      4.83 o 
  -5  -5   6      610.16      624.27      7.93 o 
  -4  -5   6      632.40      649.92      8.44 o 
  -3  -5   6      232.07      240.71      3.54 o 
  -2  -5   6     5175.09     5518.60     51.68 o 
  -1  -5   6      349.49      385.01      5.07 o 
   0  -5   6       11.05        8.77      0.81 o 
   1  -5   6       11.63       21.13      0.98 o 
   2  -5   6      801.35      764.31     11.59 o 
   3  -5   6      174.99      166.64      4.85 o 
   4  -5   6       12.32        6.12      1.38 o 
   5  -5   6       33.60       27.09      3.05 o 
   6  -5   6     1090.86     1042.80     16.99 o 
   7  -5   6      148.53      143.03      5.52 o 
   8  -5   6        0.84       -0.50      2.13 o 
   9  -5   6        0.25        3.11      4.14 o 
 -10  -4   6       79.42       94.44      9.13 o 
  -9  -4   6      336.59      343.50     10.45 o 
  -8  -4   6       22.15       19.94      2.76 o 
  -7  -4   6        2.16        2.08      1.77 o 
  -6  -4   6        4.95        4.05      1.51 o 
  -5  -4   6      907.31      993.18     11.97 o 
  -4  -4   6       98.05       85.66      2.88 o 
  -3  -4   6      260.64      271.54      3.48 o 
  -2  -4   6     3092.53     3356.66     32.74 o 
  -1  -4   6        5.49       10.00      0.82 o 
   0  -4   6      585.19      583.39      6.77 o 
   1  -4   6      161.22       78.18      9.44 o 
   2  -4   6      797.97      847.69     13.22 o 
   3  -4   6       17.22       29.28      2.50 o 
   4  -4   6      789.73      694.35     61.62 o 
   5  -4   6      726.15      741.80     12.72 o 
   6  -4   6      273.03      255.55      6.97 o 
   7  -4   6      144.04      141.70      5.54 o 
   8  -4   6       37.91       39.71      3.82 o 
   9  -4   6       31.44       34.42      4.67 o 
 -10  -3   6        1.23        2.06      4.12 o 
  -9  -3   6       11.45       17.18      2.88 o 
  -8  -3   6       61.71       72.48      4.41 o 
  -7  -3   6        0.21        1.24      1.68 o 
  -6  -3   6      292.19      291.73      6.06 o 
  -5  -3   6      187.98      183.23      4.00 o 
  -4  -3   6      142.75      133.99      2.86 o 
  -3  -3   6       75.75       81.86      2.04 o 
  -2  -3   6     3857.67     4018.49     61.35 o 
  -1  -3   6      227.93      118.41      5.65 o 
   0  -3   6     2958.28     2981.95     30.58 o 
   1  -3   6      787.77      740.21     10.53 o 
   2  -3   6      222.57      235.56      3.52 o 
   3  -3   6        1.19       -0.07      0.81 o 
   4  -3   6      953.29      935.17     17.91 o 
   5  -3   6      268.90      253.89      6.51 o 
   6  -3   6       37.31       39.19      3.34 o 
   7  -3   6       11.85       11.97      2.50 o 
   8  -3   6       16.67       20.16      3.13 o 
   9  -3   6       81.33       89.23      6.80 o 
 -10  -2   6        0.98        4.78      2.51 o 
  -9  -2   6      135.28      147.97      5.69 o 
  -8  -2   6      124.27      129.66      5.12 o 
  -7  -2   6        0.52        0.01      1.54 o 
  -6  -2   6      341.02      345.15      8.71 o 
  -5  -2   6      120.73      115.59      3.09 o 
  -4  -2   6     1592.04     1733.59     19.35 o 
  -3  -2   6       54.83       57.76      2.17 o 
  -2  -2   6      511.77      586.40      6.98 o 
  -1  -2   6        0.04        1.18      0.75 o 
   0  -2   6        1.28        2.78      0.76 o 
   1  -2   6      460.59      490.00      5.72 o 
   2  -2   6      666.10      724.07      7.93 o 
   3  -2   6      367.21      424.86      5.91 o 
   4  -2   6     1439.08     1414.74     17.18 o 
   5  -2   6       29.34       22.50      2.90 o 
   6  -2   6      118.28      117.13      4.85 o 
   7  -2   6        0.52       -0.36      1.96 o 
   8  -2   6       60.77       64.12      5.99 o 
   9  -2   6       19.43       20.01      4.26 o 
 -10  -1   6       96.59      103.08      5.81 o 
  -9  -1   6       16.87       18.58      3.94 o 
  -8  -1   6        3.37        1.78      1.75 o 
  -7  -1   6       84.94       88.81      4.14 o 
  -6  -1   6      104.59      119.04      3.82 o 
  -5  -1   6      148.02      153.52      4.60 o 
  -4  -1   6       59.64       57.85      2.28 o 
  -3  -1   6       86.22       89.81      2.47 o 
  -2  -1   6      814.93      809.47      8.99 o 
  -1  -1   6      728.71      717.21     10.19 o 
   0  -1   6     3210.01     3100.01     45.22 o 
   1  -1   6       21.93       32.17      1.41 o 
   2  -1   6      393.95      392.69      5.59 o 
   3  -1   6      161.60      135.97      3.07 o 
   4  -1   6        0.02       -1.19      1.19 o 
   5  -1   6      142.59      150.64      6.23 o 
   6  -1   6       63.94       64.47      4.14 o 
   7  -1   6      178.12      180.53      9.52 o 
   8  -1   6      201.67      207.03      7.28 o 
   9  -1   6      140.91      170.84      8.38 o 
 -10   0   6       46.72       44.17      3.97 o 
  -9   0   6      373.99      375.16      8.98 o 
  -8   0   6      367.00      351.66      8.21 o 
  -7   0   6       33.90       33.66      2.64 o 
  -6   0   6      889.85      882.71     12.57 o 
  -5   0   6       97.90      109.19      3.71 o 
  -4   0   6      279.50      248.03      4.35 o 
  -3   0   6        0.01       -0.17      0.81 o 
  -2   0   6       77.31       67.34      2.84 o 
  -1   0   6       38.52       45.82      1.72 o 
   0   0   6     2854.20     2787.84     62.44 o 
   1   0   6     1053.33     1093.94     14.90 o 
   2   0   6     1057.80     1100.66     13.55 o 
   3   0   6      533.10      553.52      6.70 o 
   4   0   6      693.52      669.79     10.06 o 
   5   0   6      142.86      137.04      5.12 o 
   6   0   6        3.58        2.81      1.57 o 
   7   0   6      417.95      422.42     10.08 o 
   8   0   6      193.14      200.26      7.32 o 
   9   0   6        3.59       11.65      3.80 o 
 -10   1   6        7.41        6.64      2.41 o 
  -9   1   6        1.59        5.18      2.36 o 
  -8   1   6      228.13      225.53      6.33 o 
  -7   1   6      313.25      295.53      7.03 o 
  -6   1   6      629.03      615.57     10.93 o 
  -5   1   6       97.52       98.46      3.52 o 
  -4   1   6      197.45      198.03      4.61 o 
  -3   1   6      286.98      319.48      5.85 o 
  -2   1   6      533.49      524.27     16.93 o 
  -1   1   6      322.06      337.62      5.12 o 
   0   1   6       76.24       54.50      2.24 o 
   1   1   6       74.74       67.81      2.72 o 
   2   1   6     1797.31     1831.57     18.98 o 
   3   1   6      186.46      180.20      3.75 o 
   4   1   6      102.23      108.68      3.16 o 
   5   1   6      128.92      135.51      4.29 o 
   6   1   6      112.22      113.91      4.26 o 
   7   1   6      432.43      405.69      9.28 o 
   8   1   6       15.95       21.09      2.70 o 
   9   1   6       48.36       43.54      4.54 o 
 -10   2   6       40.29       29.35      3.76 o 
  -9   2   6        7.17       10.33      2.03 o 
  -8   2   6       11.02       15.55      2.03 o 
  -7   2   6      242.61      250.72      5.69 o 
  -6   2   6      214.42      226.48      5.58 o 
  -5   2   6      294.44      281.15      7.40 o 
  -4   2   6       12.75       13.20      1.51 o 
  -3   2   6        0.06        1.42      0.96 o 
  -2   2   6       16.61       15.61      1.22 o 
  -1   2   6     1710.86     1779.70     22.41 o 
   0   2   6       89.25       98.68      2.38 o 
   1   2   6      138.91      146.00      2.69 o 
   2   2   6      672.82      705.11      7.45 o 
   3   2   6      298.41      282.38      4.92 o 
   4   2   6      144.76      165.61      4.19 o 
   5   2   6       18.44       17.74      2.24 o 
   6   2   6      760.44      710.57     11.54 o 
   7   2   6      597.43      537.36     10.02 o 
   8   2   6       93.41       98.66      4.72 o 
   9   2   6       22.88       21.94      3.00 o 
 -10   3   6        9.86       11.32      6.28 o 
  -9   3   6       54.93       54.56      2.84 o 
  -8   3   6        3.13        4.36      1.43 o 
  -7   3   6      125.13      115.46      3.77 o 
  -6   3   6       64.42       71.28      3.27 o 
  -5   3   6      439.26      449.27      8.34 o 
  -4   3   6        0.33        1.29      0.93 o 
  -3   3   6      844.31      876.42     10.70 o 
  -2   3   6       86.84       79.29      2.11 o 
  -1   3   6     2981.04     3043.63     32.45 o 
   0   3   6      616.94      627.02      8.33 o 
   1   3   6      250.51      274.27      3.71 o 
   2   3   6       92.65      107.87      2.79 o 
   3   3   6      103.11       93.12      2.88 o 
   4   3   6        0.49        0.18      0.94 o 
   5   3   6      512.51      492.16      8.79 o 
   6   3   6     1439.62     1401.93     19.02 o 
   7   3   6      132.10      124.31      5.29 o 
   8   3   6        1.51        0.31      1.97 o 
   9   3   6       12.39       10.17      3.06 o 
 -10   4   6        1.35        3.45      2.99 o 
  -9   4   6       82.12       75.39      5.17 o 
  -8   4   6        5.34        9.78      2.38 o 
  -7   4   6        0.97        0.59      1.74 o 
  -6   4   6      197.65      203.14      4.92 o 
  -5   4   6       96.16       99.27      3.64 o 
  -4   4   6      483.82      505.80      7.06 o 
  -3   4   6     1956.22     2027.33     19.99 o 
  -2   4   6     1232.49     1213.88     12.62 o 
  -1   4   6       25.25       39.45      1.53 o 
   0   4   6      193.47      226.99      3.97 o 
   1   4   6        9.59        6.13      0.93 o 
   2   4   6       12.40       19.71      1.80 o 
   3   4   6        0.05       -0.68      0.68 o 
   4   4   6      763.61      676.82      9.40 o 
   5   4   6      414.01      444.33      8.42 o 
   6   4   6      268.20      271.19      6.72 o 
   7   4   6       98.90       89.44      4.69 o 
   8   4   6       60.49       51.76      4.61 o 
   9   4   6      146.98      163.25     12.61 o 
 -10   5   6        7.11       10.16      3.45 o 
  -9   5   6        9.74        9.06      2.65 o 
  -8   5   6        4.82        4.34      3.06 o 
  -7   5   6      182.30      171.75      6.60 o 
  -6   5   6        9.29        5.83      2.14 o 
  -5   5   6      357.77      373.26      8.50 o 
  -4   5   6      596.33      625.52     11.13 o 
  -3   5   6      114.30      132.95      2.57 o 
  -2   5   6      353.42      372.25      8.27 o 
  -1   5   6       30.38       24.39      1.34 o 
   0   5   6      193.75      223.09      4.10 o 
   1   5   6       55.86       72.70      2.34 o 
   2   5   6        1.27        0.16      0.85 o 
   3   5   6      669.13      648.74      8.61 o 
   4   5   6     1350.71     1366.01     16.03 o 
   5   5   6       24.45       24.23      2.30 o 
   6   5   6       58.50       63.87      4.48 o 
   7   5   6      105.33      100.85      5.57 o 
   8   5   6       61.60       65.69      6.75 o 
   9   5   6      236.22      288.56     15.28 o 
 -10   6   6       22.46       24.04      6.17 o 
  -9   6   6      145.87      133.27      6.35 o 
  -8   6   6        9.45        8.11      2.33 o 
  -7   6   6        0.17        1.30      1.89 o 
  -6   6   6      853.54      869.45     16.67 o 
  -5   6   6      154.10      149.75      5.33 o 
  -3   6   6       14.03        4.37      1.87 o 
  -2   6   6      513.78      514.55      6.13 o 
  -1   6   6     3133.40     3314.90     29.24 o 
   0   6   6      237.78      269.22      3.88 o 
   1   6   6       36.50       20.68      1.51 o 
   2   6   6      827.67      817.62      8.64 o 
   3   6   6      248.21      265.07      4.94 o 
   4   6   6       37.12       40.53      2.82 o 
   5   6   6       53.88       45.76      3.25 o 
   6   6   6        3.46        0.54      2.76 o 
   7   6   6       49.80       61.24      5.72 o 
   8   6   6       78.76       78.54      6.73 o 
 -10   7   6       60.64       65.84      9.99 o 
  -9   7   6        2.28        3.33      2.40 o 
  -8   7   6      757.93      709.08     14.20 o 
  -7   7   6      248.37      228.62      7.68 o 
  -6   7   6      434.01      408.94     10.03 o 
  -5   7   6       29.67       30.39      2.89 o 
  -3   7   6       51.67       57.81      1.65 o 
  -2   7   6      135.84      145.93      2.79 o 
  -1   7   6        0.02       -0.29      0.59 o 
   0   7   6        0.01        0.69      0.83 o 
   1   7   6      384.16      390.17      6.71 o 
   2   7   6       65.43       62.63      3.14 o 
   3   7   6       18.44       20.69      2.27 o 
   4   7   6      323.16      320.93      7.87 o 
   5   7   6        7.65        5.81      2.25 o 
   6   7   6        0.55        1.23      2.78 o 
   7   7   6       41.86       50.91      5.57 o 
   8   7   6      110.73      120.74      8.15 o 
  -9   8   6       64.93       74.89      5.25 o 
  -8   8   6      157.68      150.50      6.05 o 
  -7   8   6       25.52       26.56      4.05 o 
  -6   8   6       16.50       10.94      2.29 o 
  -5   8   6       12.73       19.63      2.54 o 
  -4   8   6      257.10      241.33      6.61 o 
  -3   8   6      282.32      261.71      6.90 o 
  -2   8   6      648.68      690.25      8.68 o 
  -1   8   6        1.45        1.54      0.99 o 
   0   8   6      278.59      235.71      7.00 o 
   1   8   6       26.45       32.84      2.36 o 
   2   8   6      108.65      103.91      3.75 o 
   3   8   6      656.37      655.87     12.59 o 
   4   8   6      402.45      373.56      8.77 o 
   5   8   6        4.70        7.34      2.44 o 
   6   8   6       22.60       25.27      4.37 o 
   7   8   6       54.26       70.14      9.22 o 
   8   8   6       15.06       10.60      4.39 o 
  -9   9   6       98.38       96.67      5.91 o 
  -8   9   6       94.84      118.09      6.36 o 
  -7   9   6      345.11      336.09      9.54 o 
  -6   9   6       80.11       59.37      4.23 o 
  -5   9   6       69.63       64.92      4.08 o 
  -4   9   6      214.54      242.28      7.94 o 
  -3   9   6       46.23       58.38      4.44 o 
  -2   9   6      243.86      221.66      4.94 o 
  -1   9   6      113.68      118.29      4.57 o 
   0   9   6      311.76      319.76      8.53 o 
   1   9   6      896.69      872.69     13.70 o 
   2   9   6       17.18       16.34      3.28 o 
   3   9   6        4.51        4.91      2.04 o 
   4   9   6       21.17       27.09      3.17 o 
   5   9   6      204.22      184.44      7.79 o 
   6   9   6        0.20       -1.40      2.29 o 
   7   9   6       16.50       15.89      4.53 o 
   8   9   6       21.46       10.33      4.48 o 
  -9  10   6       19.74       21.64      3.36 o 
  -8  10   6        0.00        0.51      2.17 o 
  -7  10   6      140.39      121.89      5.86 o 
  -6  10   6       13.15       10.36      2.32 o 
  -5  10   6       22.23       23.99      3.28 o 
  -4  10   6      119.98      143.43      6.30 o 
  -3  10   6      492.02      454.03      9.93 o 
  -2  10   6       50.38       50.05      3.67 o 
  -1  10   6        7.82        7.79      1.47 o 
   0  10   6       71.71       71.43      3.94 o 
   1  10   6        0.11       -0.60      1.89 o 
   2  10   6       38.24       49.97      3.63 o 
   3  10   6       13.49       11.74      2.56 o 
   4  10   6        0.02       -2.85      2.85 o 
   5  10   6        1.20        1.80      3.59 o 
   6  10   6      125.40      129.81     10.06 o 
   7  10   6       27.22       31.72      5.19 o 
  -8  11   6        0.25       -0.87      3.53 o 
  -7  11   6       36.20       33.59      4.31 o 
  -6  11   6       32.50       36.07      4.16 o 
  -5  11   6      251.65      214.89      8.15 o 
  -4  11   6       11.99        7.28      2.35 o 
  -3  11   6      264.12      229.67     10.03 o 
  -2  11   6      175.27      153.53      8.47 o 
  -1  11   6       80.00       77.30      2.36 o 
   0  11   6      583.18      609.87     10.46 o 
   1  11   6      354.59      327.16      7.51 o 
   2  11   6      234.95      231.89      6.53 o 
   3  11   6        4.48        2.25      2.94 o 
   4  11   6        0.37       -3.91      3.91 o 
   5  11   6       31.36       24.81      4.50 o 
   6  11   6       97.41      104.04      7.53 o 
   7  11   6       54.83       43.52      9.24 o 
  -8  12   6       42.64       46.98      6.33 o 
  -7  12   6        0.14       -2.14      2.14 o 
  -6  12   6        2.02        2.13      2.32 o 
  -5  12   6      140.76      130.45      7.41 o 
  -4  12   6        3.09        2.80      2.19 o 
  -3  12   6        1.07        0.90      1.96 o 
  -2  12   6      299.60      279.02      8.01 o 
  -1  12   6        0.60        1.73      2.72 o 
   0  12   6      237.15      219.74      5.71 o 
   1  12   6      165.87      177.05      5.49 o 
   2  12   6        5.24       -1.25      1.79 o 
   3  12   6        0.62        0.58      3.63 o 
   4  12   6       20.82       14.52      5.55 o 
   5  12   6        9.41       10.41      7.80 o 
   6  12   6        2.89       -3.48      3.48 o 
   7  12   6       10.57        3.16     10.03 o 
  -8  13   6      121.03      113.01      7.37 o 
  -7  13   6       23.23       19.35      3.72 o 
  -6  13   6        0.97        1.26      2.33 o 
  -5  13   6        4.71        3.71      2.48 o 
  -4  13   6       36.30       32.88      4.00 o 
  -3  13   6       13.79       11.98      2.84 o 
  -2  13   6       24.65       30.94      3.53 o 
  -1  13   6       67.10       72.31      5.02 o 
   0  13   6       50.69       43.67      3.45 o 
   1  13   6       59.75       76.22      4.01 o 
   2  13   6      292.76      255.01      7.15 o 
   3  13   6       13.02       16.77      3.02 o 
   4  13   6       27.94       24.94      4.19 o 
   5  13   6       57.86       53.55      5.65 o 
   6  13   6       90.05       86.97      7.34 o 
  -7  14   6      111.14       99.40      7.87 o 
  -6  14   6       63.44       78.62      5.73 o 
  -5  14   6        8.20       13.95      3.14 o 
  -4  14   6        4.73        4.77      2.67 o 
  -3  14   6        0.33        1.17      2.21 o 
  -2  14   6      122.52      117.52      5.72 o 
  -1  14   6       41.86       45.86      4.32 o 
   0  14   6      213.86      189.94      4.80 o 
   1  14   6      124.35      127.97      5.85 o 
   2  14   6      111.19      126.57      8.39 o 
   3  14   6       53.69       68.17      4.71 o 
   4  14   6      285.98      288.81     10.06 o 
   5  14   6       50.19       46.65      6.21 o 
   6  14   6        0.04       -1.83      4.87 o 
  -7  15   6        1.25        0.14      2.54 o 
  -6  15   6      113.33      116.38     14.29 o 
  -5  15   6       86.96       87.62      6.03 o 
  -4  15   6        1.59        3.04      2.51 o 
  -3  15   6       15.70       15.75      3.34 o 
  -2  15   6       32.80       42.57      4.15 o 
  -1  15   6        7.17        4.59      3.21 o 
   0  15   6       43.26       49.11      4.77 o 
   1  15   6       51.66       59.79      4.71 o 
   2  15   6       36.57       32.75      3.35 o 
   3  15   6       19.35       17.25      3.65 o 
   4  15   6      177.84      202.34      8.93 o 
   5  15   6       31.79       32.39      6.73 o 
  -6  16   6       29.93       29.26      4.72 o 
  -5  16   6       34.53       37.38      4.61 o 
  -4  16   6        0.43        0.46      2.51 o 
  -3  16   6       25.16       27.89      4.24 o 
  -2  16   6       90.35       96.83      7.08 o 
  -1  16   6       76.29       87.47      6.04 o 
   0  16   6      122.67      127.08      6.94 o 
   1  16   6        2.15       -1.65      1.65 o 
   2  16   6        5.42        2.16      2.23 o 
   3  16   6       52.73       47.69      6.33 o 
   4  16   6        7.05        8.43      4.87 o 
  -5  17   6       39.93       55.07      9.92 o 
  -4  17   6        0.69       -2.48      2.48 o 
  -3  17   6        0.00       -1.51      2.50 o 
  -2  17   6      192.59      192.44      8.98 o 
  -1  17   6        1.19       -2.51      2.51 o 
   0  17   6       11.71       14.05      3.45 o 
   1  17   6        1.75       -2.21      2.82 o 
   2  17   6       99.42      114.68      5.13 o 
   3  17   6        1.75        6.16      3.15 o 
  -4  18   6       41.67       33.72      6.43 o 
  -3  18   6        0.05       -3.00      4.22 o 
  -2  18   6       21.91       19.60      5.16 o 
  -1  18   6       40.22       43.96      5.06 o 
   0  18   6        8.21        7.52      5.97 o 
   1  18   6        1.28        5.50      7.61 o 
   2  18   6       80.55       80.76      8.83 o 
  -2  19   6        0.66        0.90      2.98 o 
  -1  19   6        0.01       -3.48      3.72 o 
   0  19   6       27.15       28.79      9.75 o 
  -3 -19   7        0.00        0.75      2.82 o 
  -2 -19   7        3.73        2.41      2.67 o 
  -1 -19   7      645.52      691.84     19.46 o 
   0 -19   7       10.14       12.05      5.88 o 
   1 -19   7       32.46       40.66      4.53 o 
   2 -19   7        3.76        1.79      2.53 o 
  -4 -18   7        1.27        1.24      3.05 o 
  -3 -18   7        0.90        1.44      3.12 o 
  -2 -18   7       58.79       72.85      7.02 o 
  -1 -18   7        0.54        0.09      3.65 o 
   0 -18   7        0.58       -2.39      3.69 o 
   1 -18   7       61.07       61.36      4.95 o 
   2 -18   7       28.30       35.35      3.85 o 
   3 -18   7       67.34       71.05      4.63 o 
  -5 -17   7      167.90      180.88      7.61 o 
  -4 -17   7       39.65       41.02      3.30 o 
  -3 -17   7       52.76       47.61      4.71 o 
  -2 -17   7        4.59        8.51      5.81 o 
  -1 -17   7       25.55       23.26      5.04 o 
   0 -17   7       50.45       56.27      4.78 o 
   1 -17   7      100.43      104.69      5.77 o 
   2 -17   7      128.32      132.21      6.00 o 
   3 -17   7        0.39       -1.38      1.98 o 
   4 -17   7       45.72       40.33      3.56 o 
  -6 -16   7       15.63       22.59      8.45 o 
  -5 -16   7        0.44       -1.56      2.04 o 
  -4 -16   7       53.79       51.22      4.08 o 
  -3 -16   7        1.79        7.37      2.15 o 
  -2 -16   7        0.17       -0.77      2.63 o 
  -1 -16   7       48.17       49.29      6.22 o 
   0 -16   7       11.46       11.62      2.79 o 
   1 -16   7        0.10        2.48      2.10 o 
   2 -16   7      317.12      282.42      8.21 o 
   3 -16   7        4.57        5.69      2.00 o 
   4 -16   7      245.76      252.95      6.86 o 
   5 -16   7        2.52        6.80      5.01 o 
  -7 -15   7       68.24       71.66     13.89 o 
  -6 -15   7       92.37      100.19      7.94 o 
  -5 -15   7       28.61       37.27      3.57 o 
  -4 -15   7        1.70       -0.39      1.81 o 
  -3 -15   7        1.48        2.13      2.84 o 
  -2 -15   7       39.28       42.09      6.59 o 
  -1 -15   7       52.57       37.23      3.65 o 
   0 -15   7       87.00       81.46      4.73 o 
   1 -15   7      275.84      260.79      7.81 o 
   2 -15   7        6.41        1.64      1.88 o 
   3 -15   7       34.29       39.32      3.17 o 
   4 -15   7       28.88       27.22      5.03 o 
   5 -15   7       65.64       67.52      3.63 o 
   6 -15   7        1.92        4.42      4.33 o 
  -7 -14   7       65.01       86.97      7.93 o 
  -6 -14   7       23.87       20.30      4.62 o 
  -5 -14   7      134.13      140.24      5.58 o 
  -4 -14   7       12.28        7.88      2.43 o 
  -3 -14   7        8.79        6.50      2.34 o 
  -2 -14   7       29.57       27.93      3.45 o 
  -1 -14   7        5.85        2.63      2.61 o 
   0 -14   7      139.62      128.53      5.07 o 
   1 -14   7      254.63      263.83      7.07 o 
   2 -14   7      362.35      362.48      8.26 o 
   3 -14   7      184.12      159.08      5.18 o 
   4 -14   7       25.65       23.98      2.66 o 
   5 -14   7       87.96       83.56      4.25 o 
   6 -14   7       27.57       21.42      2.84 o 
  -8 -13   7      144.08      146.11     11.66 o 
  -7 -13   7       13.95       11.69      4.47 o 
  -6 -13   7       26.24       36.86      4.53 o 
  -5 -13   7        4.05        3.03      2.04 o 
  -4 -13   7       18.92        9.74      4.96 o 
  -3 -13   7       13.89       13.89      2.51 o 
  -2 -13   7       26.41       26.85      2.34 o 
  -1 -13   7       78.39       69.59      4.30 o 
   0 -13   7       76.15       54.18      3.66 o 
   1 -13   7       11.73       15.83      2.34 o 
   2 -13   7     1214.55     1192.17     19.53 o 
   3 -13   7      134.79      124.81      4.63 o 
   4 -13   7       13.58       14.99      2.22 o 
   5 -13   7       71.78       65.22      3.82 o 
   6 -13   7       27.75       28.79      3.03 o 
   7 -13   7       57.81       63.90      6.77 o 
  -8 -12   7       14.05       18.64      4.57 o 
  -7 -12   7      128.20      138.51      7.53 o 
  -6 -12   7       20.82        9.36      3.27 o 
  -5 -12   7      152.80      153.33      5.53 o 
  -4 -12   7       38.26       44.55      3.52 o 
  -3 -12   7       38.06       35.04      2.79 o 
  -2 -12   7      128.67      135.53      4.03 o 
  -1 -12   7      306.40      290.60      7.37 o 
   0 -12   7        9.67       12.71      2.21 o 
   1 -12   7       51.60       30.32      2.75 o 
   2 -12   7       19.99       24.42      2.70 o 
   3 -12   7      138.03      123.35      4.51 o 
   4 -12   7      107.08       88.59      5.13 o 
   5 -12   7       47.44       51.89      3.49 o 
   6 -12   7       13.22       16.42      2.62 o 
   7 -12   7      235.11      280.06      9.04 o 
  -8 -11   7        3.57        6.97      3.58 o 
  -7 -11   7       43.18       34.70      4.62 o 
  -6 -11   7        3.41        2.19      2.67 o 
  -5 -11   7        0.20       -1.91      1.91 o 
  -4 -11   7      637.50      660.42     12.00 o 
  -3 -11   7      651.89      628.65     10.12 o 
  -2 -11   7        2.83       -0.10      1.34 o 
  -1 -11   7      187.24      178.46      5.74 o 
   0 -11   7      210.88      207.13      5.79 o 
   1 -11   7       37.47       23.98      2.75 o 
   2 -11   7       15.71       13.38      2.08 o 
   3 -11   7       34.62       36.35      2.75 o 
   4 -11   7       19.53       19.19      2.53 o 
   5 -11   7      282.66      276.72      6.43 o 
   6 -11   7       38.78       39.38      3.09 o 
   7 -11   7        0.42        5.49      2.86 o 
  -9 -10   7      164.49      156.82     15.23 o 
  -8 -10   7      110.93      104.49      8.51 o 
  -7 -10   7        4.26        2.05      2.94 o 
  -6 -10   7        2.11        2.62      2.69 o 
  -5 -10   7      523.44      496.82     10.23 o 
  -4 -10   7      301.77      311.91      7.56 o 
  -3 -10   7        0.01       -1.40      1.49 o 
  -2 -10   7        0.58       -0.56      1.44 o 
  -1 -10   7       98.16       84.98      2.74 o 
   0 -10   7       28.11       24.63      3.00 o 
   1 -10   7      286.01      291.61      7.46 o 
   2 -10   7        4.59        6.96      1.78 o 
   3 -10   7       57.52       52.26      2.79 o 
   4 -10   7       16.12       16.96      1.99 o 
   5 -10   7      802.14      792.70     12.53 o 
   6 -10   7      114.59      111.60      4.58 o 
   7 -10   7       41.09       37.06      3.24 o 
   8 -10   7        7.36       13.47      4.40 o 
  -9  -9   7       19.47        8.96      4.14 o 
  -8  -9   7      102.89      119.60      8.74 o 
  -7  -9   7       10.59       12.99      4.22 o 
  -6  -9   7       49.68       47.31      4.93 o 
  -5  -9   7      278.82      276.07      8.81 o 
  -4  -9   7     1013.67      977.66     15.29 o 
  -3  -9   7       92.45       90.62      4.03 o 
  -2  -9   7      227.96      241.22      6.35 o 
  -1  -9   7      270.71      237.35      4.84 o 
   1  -9   7       15.06       15.06      2.30 o 
   2  -9   7      367.49      362.63      8.39 o 
   3  -9   7      380.74      369.94      6.85 o 
   4  -9   7        3.21        2.54      1.45 o 
   5  -9   7       74.54       69.90      3.73 o 
   6  -9   7        0.23        1.22      1.67 o 
   7  -9   7      105.72       99.29      5.48 o 
   8  -9   7        3.49        5.59      2.92 o 
  -9  -8   7       13.35       14.03      6.49 o 
  -8  -8   7       16.18        7.46      6.46 o 
  -7  -8   7      176.64      166.37      6.83 o 
  -6  -8   7        5.80        7.61      2.25 o 
  -5  -8   7      133.18      130.52      4.34 o 
  -4  -8   7       10.93       11.40      1.95 o 
  -3  -8   7       95.25      108.41      3.31 o 
  -2  -8   7       10.37       17.73      2.25 o 
  -1  -8   7      713.79      757.43      9.77 o 
   0  -8   7      155.48       97.49      7.47 o 
   1  -8   7       78.23       76.86      3.47 o 
   2  -8   7      137.70      151.38      3.97 o 
   3  -8   7      172.09      161.43      6.59 o 
   4  -8   7       30.93       30.20      2.41 o 
   5  -8   7       39.45       38.02      2.80 o 
   6  -8   7       45.69       44.91      3.25 o 
   7  -8   7       18.16       15.56      2.72 o 
   8  -8   7        7.45       11.82      2.91 o 
 -10  -7   7       64.18       76.45     12.44 o 
  -9  -7   7        9.65       10.47      4.02 o 
  -8  -7   7       26.64       18.92      4.09 o 
  -7  -7   7     1098.62     1135.17     20.88 o 
  -6  -7   7       60.96       61.72      4.04 o 
  -5  -7   7      251.22      245.11      5.70 o 
  -4  -7   7      573.77      578.50      9.02 o 
  -3  -7   7        0.04        1.24      1.12 o 
  -2  -7   7      466.93      463.45      6.62 o 
  -1  -7   7        1.06        3.50      0.86 o 
   0  -7   7      439.01      449.78      6.30 o 
   1  -7   7      429.36      444.46      7.81 o 
   2  -7   7       94.45       99.67      3.28 o 
   3  -7   7      137.06      148.78      4.23 o 
   4  -7   7        5.85        7.22      1.55 o 
   5  -7   7       63.86       56.35      3.28 o 
   6  -7   7        0.04        1.06      1.59 o 
   7  -7   7       13.95       12.11      2.51 o 
   8  -7   7       14.65       16.93      3.48 o 
 -10  -6   7       20.53       21.44      4.79 o 
  -9  -6   7       83.40       85.26      7.63 o 
  -8  -6   7       16.21       17.48      4.09 o 
  -7  -6   7      354.90      340.17     11.90 o 
  -6  -6   7      422.20      413.99      9.60 o 
  -5  -6   7      139.37      149.12      4.05 o 
  -4  -6   7        4.45        5.10      1.30 o 
  -3  -6   7       56.04       68.29      2.16 o 
  -2  -6   7      725.28      729.67      8.21 o 
  -1  -6   7       82.35       79.27      2.52 o 
   0  -6   7      201.22      247.84      3.42 o 
   1  -6   7       26.85       17.15      1.18 o 
   2  -6   7      466.23      466.71      7.51 o 
   3  -6   7      333.53      359.23     10.61 o 
   4  -6   7      378.56      370.33      7.42 o 
   5  -6   7      118.38      118.15      4.13 o 
   6  -6   7        5.49        5.80      2.06 o 
   7  -6   7       62.67       60.41      4.27 o 
   8  -6   7      103.23      107.54      5.63 o 
 -10  -5   7       33.69       30.49      5.15 o 
  -9  -5   7      807.70      805.98     21.74 o 
  -8  -5   7      122.02      110.73      8.13 o 
  -7  -5   7      218.61      216.97      7.50 o 
  -6  -5   7       33.59       26.64      2.68 o 
  -5  -5   7       11.95       15.65      1.58 o 
  -4  -5   7      407.75      437.00      6.51 o 
  -3  -5   7        5.23        5.16      0.88 o 
  -2  -5   7      382.03      346.57      5.74 o 
  -1  -5   7      764.33      915.63     11.22 o 
   0  -5   7      473.97      548.87      6.94 o 
   1  -5   7       25.96       28.60      1.46 o 
   2  -5   7        7.08        0.93      0.91 o 
   3  -5   7        0.09        0.32      0.70 o 
   4  -5   7       92.77      102.91      3.67 o 
   5  -5   7       63.48       67.78      3.81 o 
   6  -5   7      379.23      386.09      8.97 o 
   7  -5   7       29.86       26.76      3.75 o 
   8  -5   7       21.83       23.69      4.69 o 
   9  -5   7        3.43        2.68      3.09 o 
 -10  -4   7       36.16       28.67      5.06 o 
  -9  -4   7       44.63       44.25      5.55 o 
  -8  -4   7      305.42      305.65      9.38 o 
  -7  -4   7        0.39        1.35      1.77 o 
  -6  -4   7      100.89      107.77      6.64 o 
  -5  -4   7       23.82       21.51      1.85 o 
  -4  -4   7      350.66      364.49      8.21 o 
  -3  -4   7      995.51     1031.41     10.04 o 
  -2  -4   7     1209.46     1269.19     14.97 o 
  -1  -4   7      183.24      214.85      6.04 o 
   0  -4   7     1220.99     1301.35     14.48 o 
   1  -4   7       37.42       36.39      1.52 o 
   2  -4   7       53.78       54.39      1.99 o 
   3  -4   7       34.23       33.92      2.38 o 
   4  -4   7       35.49       34.24      2.53 o 
   5  -4   7      102.17       91.72      5.11 o 
   6  -4   7      735.83      680.30     12.83 o 
   7  -4   7        8.58       11.74      2.56 o 
   8  -4   7        0.09        1.10      2.31 o 
   9  -4   7        9.13        9.65      5.10 o 
 -10  -3   7        1.28        6.79      5.33 o 
  -9  -3   7       12.03       12.14      3.00 o 
  -8  -3   7       25.83       29.89      3.35 o 
  -7  -3   7       52.39       55.97      3.77 o 
  -6  -3   7      267.10      258.13      5.71 o 
  -5  -3   7      147.66      133.32      4.07 o 
  -4  -3   7      922.57      971.20     17.68 o 
  -3  -3   7      897.05      946.95     12.85 o 
  -2  -3   7      293.22      256.02      5.08 o 
  -1  -3   7       46.51       51.62      2.82 o 
   0  -3   7      390.06      421.11      5.77 o 
   1  -3   7      479.57      546.94      6.43 o 
   2  -3   7       56.69       72.66      2.81 o 
   3  -3   7      145.87      165.40      3.59 o 
   4  -3   7     1954.78     1824.73     19.95 o 
   5  -3   7      101.28       94.56      4.41 o 
   6  -3   7       40.00       35.74      3.32 o 
   7  -3   7        3.73        2.05      2.08 o 
   8  -3   7       72.17       70.44      5.01 o 
   9  -3   7       25.16       31.22      4.78 o 
 -10  -2   7       34.48       46.56     10.63 o 
  -9  -2   7       10.05        4.83      2.23 o 
  -8  -2   7      195.76      203.22      6.35 o 
  -7  -2   7       19.17       15.60      2.36 o 
  -6  -2   7        6.12        2.46      1.42 o 
  -5  -2   7        2.49        1.21      1.08 o 
  -4  -2   7      246.18      266.78      4.52 o 
  -3  -2   7        0.06        0.68      1.33 o 
  -2  -2   7      453.53      531.83      8.87 o 
  -1  -2   7     3740.59     3858.16     46.37 o 
   0  -2   7      167.26      160.33      4.02 o 
   1  -2   7      662.61      696.99      7.76 o 
   2  -2   7      199.72      187.60      3.51 o 
   3  -2   7      998.62     1001.31     11.95 o 
   4  -2   7       62.69       47.68      3.48 o 
   5  -2   7      252.34      243.90      6.66 o 
   6  -2   7       44.52       43.17      3.56 o 
   7  -2   7       54.95       61.01      4.45 o 
   8  -2   7       11.65       11.81      4.06 o 
   9  -2   7        4.34        3.87      5.32 o 
 -10  -1   7        9.04       11.68      2.67 o 
  -9  -1   7      152.02      147.86      5.70 o 
  -8  -1   7       27.95       33.16      3.14 o 
  -7  -1   7      377.00      379.37      7.56 o 
  -6  -1   7      141.61      152.11      4.36 o 
  -5  -1   7      396.28      388.42      8.43 o 
  -4  -1   7       53.02       57.13      3.62 o 
  -3  -1   7      690.53      738.26      7.95 o 
  -2  -1   7      632.73      675.99      7.97 o 
  -1  -1   7      218.74      198.98      3.44 o 
   0  -1   7      468.32      505.61     13.06 o 
   1  -1   7        0.00        0.78      0.91 o 
   2  -1   7       28.33       22.59      1.50 o 
   3  -1   7      115.25      110.94      3.64 o 
   4  -1   7        0.10       -1.40      1.40 o 
   5  -1   7      437.68      410.67      9.03 o 
   6  -1   7        9.80       11.65      2.44 o 
   7  -1   7       29.71       24.91      3.19 o 
   8  -1   7       38.18       42.36      4.27 o 
   9  -1   7        2.53        1.74      2.75 o 
 -10   0   7       17.79       23.14      4.69 o 
  -9   0   7      156.47      145.93      5.67 o 
  -8   0   7        0.88        0.78      1.66 o 
  -7   0   7       18.68       23.73      2.67 o 
  -6   0   7        0.01        0.57      1.30 o 
  -5   0   7        5.64        3.07      1.80 o 
  -4   0   7      359.53      351.30      7.29 o 
  -3   0   7       35.36       38.20      1.73 o 
  -2   0   7      486.15      498.85      6.97 o 
  -1   0   7       58.87       53.31      1.88 o 
   0   0   7      343.50      348.36      6.34 o 
   1   0   7     2191.72     2242.14     23.04 o 
   2   0   7      251.57      247.94      6.57 o 
   3   0   7       71.23       81.10      2.78 o 
   4   0   7      240.69      238.30      6.26 o 
   5   0   7      207.73      198.92      6.19 o 
   6   0   7      179.47      170.97      6.04 o 
   7   0   7       46.02       51.87      4.31 o 
   8   0   7        7.46        3.56      2.65 o 
   9   0   7        3.91        4.63      2.93 o 
 -10   1   7       44.53       38.64      3.47 o 
  -9   1   7       40.99       37.81      3.34 o 
  -8   1   7        2.41        1.32      1.62 o 
  -7   1   7      137.73      134.06      4.27 o 
  -6   1   7     1969.46     1967.68     26.28 o 
  -5   1   7       28.10       28.82      2.34 o 
  -4   1   7       11.20       15.57      1.81 o 
  -3   1   7       11.49       14.13      1.08 o 
  -2   1   7       10.18       10.42      1.50 o 
  -1   1   7        1.29        3.49      0.90 o 
   0   1   7        3.07        2.77      0.81 o 
   1   1   7      149.12      163.26      3.78 o 
   2   1   7      213.30      280.41      4.38 o 
   3   1   7       89.50       97.97      2.90 o 
   4   1   7      406.66      405.53      7.41 o 
   5   1   7     1176.40     1142.21     15.68 o 
   6   1   7      476.02      458.22      8.74 o 
   7   1   7       12.86       14.31      2.36 o 
   8   1   7        3.63        5.58      3.42 o 
   9   1   7        6.96        4.13      3.12 o 
 -10   2   7        1.33        2.19      2.17 o 
  -9   2   7       57.98       54.94      3.71 o 
  -8   2   7      153.84      150.62      4.68 o 
  -7   2   7      136.21      142.34      4.40 o 
  -6   2   7       34.33       33.85      2.66 o 
  -5   2   7       27.77       26.33      2.82 o 
  -4   2   7        3.42        3.54      1.20 o 
  -3   2   7        0.13        0.02      0.95 o 
  -2   2   7       86.26       98.44      2.84 o 
  -1   2   7      368.40      432.42      8.19 o 
   0   2   7     1618.16     1684.64     17.37 o 
   1   2   7     3400.43     3474.04     34.53 o 
   2   2   7      174.15      155.84      2.97 o 
   3   2   7       16.25       13.93      1.50 o 
   4   2   7      152.89      151.10      3.94 o 
   5   2   7      225.79      207.33      8.09 o 
   6   2   7       46.23       44.55      3.31 o 
   7   2   7       14.30        9.00      2.23 o 
   8   2   7        0.60        2.16      2.03 o 
   9   2   7       16.45       14.32      4.65 o 
 -10   3   7        0.48        5.29      4.43 o 
  -9   3   7      144.72      146.29      4.38 o 
  -8   3   7       36.54       37.68      2.72 o 
  -7   3   7        0.12       -1.13      1.37 o 
  -6   3   7        0.01       -0.14      1.25 o 
  -5   3   7      955.06      953.59     17.15 o 
  -4   3   7        0.13       -0.98      0.98 o 
  -3   3   7      380.44      403.15      6.17 o 
  -2   3   7      109.05       81.40      2.43 o 
  -1   3   7       44.80       41.28      2.04 o 
   0   3   7      861.16      904.92     19.20 o 
   1   3   7        2.10        1.77      0.87 o 
   2   3   7       70.56       73.50      2.13 o 
   3   3   7      774.36      777.36     10.63 o 
   4   3   7      207.95      196.55      4.61 o 
   5   3   7       70.00       71.03      3.78 o 
   6   3   7      167.37      161.96      5.26 o 
   7   3   7       31.55       29.23      3.43 o 
   8   3   7       23.00       23.74      3.14 o 
   9   3   7      220.86      228.18     13.10 o 
 -10   4   7       34.05       28.71      4.64 o 
  -9   4   7       45.94       47.84      4.28 o 
  -8   4   7        1.14        1.62      1.23 o 
  -7   4   7       33.33       38.53      2.99 o 
  -6   4   7      176.54      177.96      4.72 o 
  -5   4   7      669.36      658.92     10.52 o 
  -4   4   7      168.48      192.95      4.60 o 
  -3   4   7     2092.71     2136.03     24.43 o 
  -2   4   7      244.68      258.32      4.38 o 
  -1   4   7       68.41       74.37      2.97 o 
   0   4   7      899.45      891.93     11.20 o 
   1   4   7      175.69      195.12      3.50 o 
   2   4   7       15.27       19.75      2.57 o 
   3   4   7      213.25      231.22      5.06 o 
   4   4   7      470.69      476.18     11.18 o 
   5   4   7       95.90      107.79      4.91 o 
   6   4   7      656.64      643.17     11.33 o 
   7   4   7       45.87       56.83      4.02 o 
   8   4   7       97.79       97.75      8.92 o 
 -10   5   7        3.34       10.63      3.48 o 
  -9   5   7       30.49       33.36      3.81 o 
  -8   5   7        2.72        1.64      2.37 o 
  -7   5   7        0.36        1.61      1.85 o 
  -6   5   7      727.91      741.27     12.60 o 
  -5   5   7       13.58       22.19      1.54 o 
  -4   5   7        4.16        4.01      1.01 o 
  -3   5   7      230.93      256.56      3.99 o 
  -2   5   7       68.03       74.01      2.35 o 
  -1   5   7       44.69       33.83      1.59 o 
   0   5   7      220.40      222.39      4.05 o 
   1   5   7       73.34       76.04      2.42 o 
   2   5   7      144.44      152.11      3.86 o 
   3   5   7      528.91      544.77      7.55 o 
   4   5   7      224.63      200.76      5.41 o 
   5   5   7       60.78       54.55      3.57 o 
   6   5   7      126.77      147.57      6.11 o 
   7   5   7       13.66       10.56      4.15 o 
   8   5   7        7.55        6.81      3.64 o 
 -10   6   7       39.61       42.21      6.95 o 
  -9   6   7       15.67       14.39      3.07 o 
  -8   6   7        7.42        9.95      2.48 o 
  -7   6   7       48.42       51.26      4.30 o 
  -6   6   7       93.18       75.39      5.19 o 
  -5   6   7       22.16       24.27      1.87 o 
  -4   6   7        9.51        7.23      1.02 o 
  -3   6   7       15.39       10.68      1.20 o 
  -2   6   7      141.21      118.85      3.66 o 
  -1   6   7      121.48      115.29      2.66 o 
   0   6   7        0.02        1.08      1.01 o 
   1   6   7       35.36       30.45      2.21 o 
   2   6   7      278.34      246.33      4.47 o 
   3   6   7     1520.63     1435.52     16.56 o 
   4   6   7      788.52      809.54     20.88 o 
   5   6   7      145.63      144.38      5.74 o 
   6   6   7        6.11        6.36      3.00 o 
   7   6   7       20.07       27.05      4.52 o 
   8   6   7       18.66       20.24      4.59 o 
  -9   7   7       12.62       12.36      2.82 o 
  -8   7   7     1182.66     1129.57     22.18 o 
  -7   7   7       18.43       15.90      2.79 o 
  -6   7   7       32.10       32.80      3.33 o 
  -5   7   7       28.98       37.12      3.22 o 
  -4   7   7       45.85       59.52      3.87 o 
  -3   7   7      241.21      252.15      4.13 o 
  -2   7   7        5.95        4.78      0.83 o 
  -1   7   7       68.34       72.94      3.52 o 
   0   7   7        6.91       13.23      1.65 o 
   1   7   7       10.06       13.95      2.54 o 
   2   7   7      660.15      646.27     10.18 o 
   3   7   7      414.98      390.65      7.61 o 
   4   7   7       37.17       22.81      4.07 o 
   5   7   7        1.72       -0.08      2.08 o 
   6   7   7        0.79       -1.86      2.72 o 
   7   7   7        0.36       -1.50      3.04 o 
   8   7   7        1.35       -3.28      3.28 o 
  -9   8   7       13.83       20.90      3.30 o 
  -8   8   7        7.95        5.89      2.50 o 
  -7   8   7       46.57       42.01      3.98 o 
  -6   8   7      380.58      374.13      9.62 o 
  -5   8   7      296.81      260.51      7.43 o 
  -4   8   7        3.75        3.21      1.55 o 
  -3   8   7       15.65        9.58      0.92 o 
  -2   8   7      148.70      139.89      5.25 o 
  -1   8   7      111.24      116.57      6.52 o 
   0   8   7      103.45      101.61      4.42 o 
   1   8   7     1240.44     1161.64     15.00 o 
   2   8   7      348.33      344.89      9.71 o 
   3   8   7       14.71       16.42      2.26 o 
   4   8   7      226.94      202.91      6.59 o 
   5   8   7       30.09       29.00      3.45 o 
   6   8   7        2.65        0.84      3.17 o 
   7   8   7       17.17       12.18      4.20 o 
   8   8   7        0.69       -0.94      3.71 o 
  -9   9   7        4.23        3.19      2.44 o 
  -8   9   7        0.10        2.96      2.39 o 
  -7   9   7       53.05       42.84      4.06 o 
  -6   9   7       98.05       82.05      4.78 o 
  -5   9   7      114.60      105.57      4.78 o 
  -4   9   7       26.43       25.17      3.24 o 
  -3   9   7        2.84        4.83      2.09 o 
  -2   9   7       80.37       86.36      2.52 o 
  -1   9   7      127.86      117.27      4.64 o 
   0   9   7        6.21        5.70      3.02 o 
   1   9   7     1229.43     1169.83     18.23 o 
   2   9   7      262.88      258.34      6.94 o 
   3   9   7       17.18       17.09      2.91 o 
   4   9   7       54.89       44.88      4.72 o 
   5   9   7      143.34      154.70      7.43 o 
   6   9   7        0.59       -2.25      2.28 o 
   7   9   7       64.51       71.90      8.25 o 
  -9  10   7       58.34       46.08      4.46 o 
  -8  10   7        0.01        1.83      2.39 o 
  -7  10   7        5.33        6.27      2.74 o 
  -6  10   7       20.93       19.94      3.36 o 
  -5  10   7        3.65        2.69      2.11 o 
  -4  10   7      178.06      159.75      6.88 o 
  -3  10   7      358.55      353.83     10.67 o 
  -2  10   7      279.48      292.28      4.63 o 
  -1  10   7       25.86       31.46      3.12 o 
   0  10   7       12.33       19.05      2.32 o 
   1  10   7        0.02        2.83      1.86 o 
   2  10   7       76.41       57.57      3.89 o 
   3  10   7       31.33       26.50      4.10 o 
   4  10   7       39.07       30.48      4.41 o 
   5  10   7        0.04       -2.65      2.87 o 
   6  10   7        0.28       -5.27      6.01 o 
   7  10   7       27.99       11.63      7.46 o 
  -8  11   7        0.39       -0.44      2.63 o 
  -7  11   7       10.64        5.71      3.52 o 
  -6  11   7       18.74       22.16      3.59 o 
  -5  11   7        6.34        4.66      3.27 o 
  -4  11   7       50.43       44.94      4.38 o 
  -3  11   7      302.06      285.33     11.11 o 
  -2  11   7        5.08        4.07      2.08 o 
  -1  11   7        1.79        1.34      1.34 o 
   0  11   7      513.99      493.12      9.36 o 
   1  11   7        5.19        9.57      2.42 o 
   2  11   7       76.13       58.63      4.02 o 
   3  11   7      113.70      113.84      7.86 o 
   4  11   7       25.75       18.17      4.44 o 
   5  11   7       53.83       73.99      6.34 o 
   6  11   7      103.46      121.67      8.31 o 
   7  11   7       83.31       85.00     11.13 o 
  -8  12   7        9.64       12.43      4.60 o 
  -7  12   7        0.53        0.69      2.54 o 
  -6  12   7      160.52      154.88      7.55 o 
  -5  12   7       40.89       45.34      4.64 o 
  -4  12   7       36.29       39.44      4.26 o 
  -3  12   7       22.91       24.67      3.63 o 
  -2  12   7       79.21       82.87      5.17 o 
  -1  12   7      228.57      223.96      5.28 o 
   0  12   7      459.26      442.81      8.82 o 
   1  12   7      929.33      876.13     15.44 o 
   2  12   7        1.65        4.24      2.38 o 
   3  12   7      123.01      124.63      6.10 o 
   4  12   7        0.82       -0.49      3.59 o 
   5  12   7      113.55      112.69     10.01 o 
   6  12   7       19.53        7.91      4.08 o 
  -8  13   7        0.18       -1.92      2.88 o 
  -7  13   7        7.19        7.87      6.09 o 
  -6  13   7       41.05       34.60      7.86 o 
  -5  13   7       36.55       41.66      4.57 o 
  -4  13   7       11.43       10.02      2.90 o 
  -3  13   7       41.96       42.54     12.89 o 
  -2  13   7      326.66      317.17      9.17 o 
  -1  13   7        0.01       -2.76      2.76 o 
   0  13   7        6.82        8.21      1.96 o 
   1  13   7        3.17       -0.04      2.45 o 
   2  13   7        0.10        0.57      2.04 o 
   3  13   7       19.21       15.17      2.93 o 
   4  13   7      295.23      336.48     12.51 o 
   5  13   7        0.08       -2.43      3.27 o 
   6  13   7        3.64        0.06      3.77 o 
  -7  14   7       76.21       64.45      9.47 o 
  -6  14   7        9.09        9.12      3.98 o 
  -5  14   7       38.29       35.05      4.52 o 
  -4  14   7        7.11        4.03      3.41 o 
  -3  14   7      102.83       92.82      7.18 o 
  -2  14   7        2.78        0.70      2.36 o 
  -1  14   7       60.46       56.84      5.45 o 
   0  14   7       28.99       27.01      2.54 o 
   1  14   7        0.13       -1.74      1.74 o 
   2  14   7        5.20        6.04      2.26 o 
   3  14   7       13.45       11.50      3.02 o 
   4  14   7        0.04       -0.58      3.07 o 
   5  14   7        0.39       -4.81      5.24 o 
  -6  15   7       44.04       49.70      5.36 o 
  -5  15   7        1.77        3.73      7.63 o 
  -4  15   7       21.70       26.27      4.56 o 
  -3  15   7        0.39        3.66      2.62 o 
  -2  15   7      157.36      152.74      9.94 o 
  -1  15   7       28.78       26.60      3.81 o 
   0  15   7        5.82        1.15      2.84 o 
   1  15   7        0.01       -1.72      1.72 o 
   2  15   7        3.93        0.18      2.14 o 
   3  15   7        0.70       -1.92      2.87 o 
   4  15   7      153.39      153.62     11.50 o 
   5  15   7      260.91      291.67     15.98 o 
  -6  16   7        3.74       12.21      4.08 o 
  -5  16   7       10.18        7.72      6.93 o 
  -4  16   7        0.37        4.15      2.75 o 
  -3  16   7       91.34       82.78      9.69 o 
  -2  16   7       83.36       85.14      6.90 o 
  -1  16   7        4.72        1.71      2.89 o 
   0  16   7       45.27       53.86      6.26 o 
   1  16   7       37.02       40.02      3.21 o 
   2  16   7        3.69       -2.15      2.15 o 
   3  16   7      138.26      141.77     12.89 o 
   4  16   7      103.73       99.92     13.55 o 
  -5  17   7        4.06        1.08      4.09 o 
  -4  17   7       57.93       54.34      5.68 o 
  -3  17   7        5.81        8.96      3.41 o 
  -2  17   7       35.74       41.53      5.37 o 
  -1  17   7        2.86       -0.62      5.29 o 
   0  17   7        2.69        4.43      3.77 o 
   1  17   7        0.36       -3.06      3.06 o 
   2  17   7       51.08       62.53      6.07 o 
   3  17   7        0.97       -6.57      6.57 o 
  -3  18   7       30.85       42.00      5.52 o 
  -2  18   7      129.98      135.39     15.55 o 
  -1  18   7       38.62       36.34      5.37 o 
   0  18   7      114.65      125.84      8.01 o 
   1  18   7        0.61       -1.92      3.34 o 
   2  18   7        8.18        9.22      5.07 o 
  -3 -19   8       11.96       12.73      3.54 o 
  -2 -19   8        0.52        0.22      3.50 o 
  -1 -19   8        4.74        6.74      3.73 o 
   0 -19   8       71.97       80.87     11.60 o 
   1 -19   8        0.12        3.46      2.83 o 
   2 -19   8       14.49       13.22      3.14 o 
  -4 -18   8        3.76       10.08      3.66 o 
  -3 -18   8      146.17      168.48     15.42 o 
  -2 -18   8       22.15       23.94      4.95 o 
  -1 -18   8       16.40        9.34      3.18 o 
   0 -18   8        0.20        0.81      2.42 o 
   1 -18   8       66.47       60.76      5.02 o 
   2 -18   8       47.65       59.25      4.83 o 
   3 -18   8       30.16       25.46      3.45 o 
  -5 -17   8        9.03        4.95      2.62 o 
  -4 -17   8       34.01       46.67      3.41 o 
  -3 -17   8      325.95      346.40     13.38 o 
  -2 -17   8       19.76       26.96      4.83 o 
  -1 -17   8      135.77      148.39      7.10 o 
   0 -17   8        1.81        6.04      2.55 o 
   1 -17   8        1.99        3.74      2.40 o 
   2 -17   8       24.29       18.84      4.42 o 
   3 -17   8        0.09        1.07      2.22 o 
   4 -17   8        0.31        1.44      1.99 o 
  -6 -16   8       15.18       25.31     10.32 o 
  -5 -16   8       11.77        9.87      2.78 o 
  -4 -16   8        0.27       -0.78      2.07 o 
  -3 -16   8        8.31       11.68      3.99 o 
  -2 -16   8        0.29        1.02      3.53 o 
  -1 -16   8       39.90       35.91      4.09 o 
   0 -16   8       14.46       18.96      2.93 o 
   1 -16   8       16.59       16.67      3.19 o 
   2 -16   8      102.63      107.62      8.15 o 
   3 -16   8       78.46       81.00      5.86 o 
   4 -16   8        6.61       11.06      2.40 o 
   5 -16   8        8.71        8.01      5.45 o 
  -7 -15   8       33.84       26.44     10.78 o 
  -6 -15   8       24.39       24.06      4.83 o 
  -5 -15   8      158.05      183.11      6.99 o 
  -4 -15   8       55.85       67.26      4.62 o 
  -3 -15   8        4.56        1.95      1.77 o 
  -2 -15   8        2.30        2.31      2.50 o 
  -1 -15   8       52.01       54.58      5.00 o 
   0 -15   8       10.14       11.16      2.45 o 
   1 -15   8       30.92       34.70      3.33 o 
   2 -15   8      802.48      770.11     13.98 o 
   3 -15   8       34.70       38.29      3.27 o 
   4 -15   8       30.46       25.75      2.83 o 
   5 -15   8        0.00        5.06      4.65 o 
  -7 -14   8        0.02       -2.01      6.15 o 
  -6 -14   8        0.38       -2.31      3.06 o 
  -5 -14   8        1.17       -1.87      1.87 o 
  -4 -14   8       33.26       33.50      3.30 o 
  -3 -14   8       77.86       78.07      3.68 o 
  -2 -14   8        0.75       -1.46      2.10 o 
  -1 -14   8       55.92       58.23      4.25 o 
   0 -14   8        5.40        2.49      2.58 o 
   1 -14   8      671.91      606.06     11.79 o 
   2 -14   8        1.97        5.14      1.99 o 
   3 -14   8        1.34        3.06      2.08 o 
   4 -14   8        1.93        4.81      2.05 o 
   5 -14   8        0.02        1.51      1.98 o 
   6 -14   8       22.61       15.40      3.47 o 
  -8 -13   8       10.04       12.55      5.49 o 
  -7 -13   8       72.77       69.06      6.16 o 
  -6 -13   8        9.65        4.60      3.57 o 
  -5 -13   8       56.55       55.85      4.23 o 
  -4 -13   8        1.25        0.97      4.99 o 
  -3 -13   8       19.82       17.68      2.98 o 
  -2 -13   8        3.74        2.52      1.35 o 
  -1 -13   8      240.09      235.19      6.96 o 
   0 -13   8      196.94      168.42      5.67 o 
   1 -13   8        5.41        8.06      2.18 o 
   2 -13   8      533.98      539.65     17.75 o 
   3 -13   8      136.37      133.14      5.03 o 
   4 -13   8      115.46      109.80      8.83 o 
   5 -13   8      219.74      205.09      6.35 o 
   6 -13   8        7.27        8.18      2.65 o 
  -8 -12   8      175.87      200.46     15.89 o 
  -7 -12   8       50.60       56.30      6.00 o 
  -6 -12   8       11.50        9.72      3.17 o 
  -5 -12   8      198.50      200.91      6.67 o 
  -4 -12   8       86.86       98.17      4.72 o 
  -3 -12   8       68.88       76.69      3.87 o 
  -2 -12   8        2.24        3.34      1.60 o 
  -1 -12   8      126.00      125.19      4.98 o 
   0 -12   8      657.30      593.33     11.26 o 
   1 -12   8       49.44       61.69      4.77 o 
   2 -12   8       99.30       95.60      4.78 o 
   3 -12   8       25.18       24.86      2.69 o 
   4 -12   8      128.98      118.82      6.55 o 
   5 -12   8        3.91        5.12      1.95 o 
   6 -12   8       84.06       77.09      4.56 o 
   7 -12   8      117.62      105.88      6.11 o 
  -8 -11   8        2.82       -4.35      4.35 o 
  -7 -11   8        0.53       -5.06      5.37 o 
  -6 -11   8       53.63       51.79      4.90 o 
  -5 -11   8       47.07       48.69      3.90 o 
  -4 -11   8      341.98      336.48      8.01 o 
  -3 -11   8      247.81      238.48      5.81 o 
  -2 -11   8      528.21      489.44      8.29 o 
  -1 -11   8       95.01       83.04      3.33 o 
   0 -11   8      178.78      165.68      5.35 o 
   1 -11   8       13.22       19.25      2.65 o 
   2 -11   8      106.39      102.75      4.61 o 
   3 -11   8      402.90      385.80      8.35 o 
   4 -11   8       27.39       24.77      2.69 o 
   5 -11   8        3.42        0.89      1.90 o 
   6 -11   8       12.46       15.93      3.75 o 
   7 -11   8       26.05       31.65      3.57 o 
  -9 -10   8        3.64        2.39      6.57 o 
  -8 -10   8       98.97      104.52     13.29 o 
  -7 -10   8       10.53        6.33      3.78 o 
  -6 -10   8       50.20       54.58      4.89 o 
  -5 -10   8       38.26       38.76      3.50 o 
  -4 -10   8      284.93      282.63      8.58 o 
  -3 -10   8       94.21       93.64      3.85 o 
  -2 -10   8      119.45      138.89      4.11 o 
  -1 -10   8        0.01       -0.15      0.86 o 
   0 -10   8       62.99       55.14      3.91 o 
   1 -10   8      464.82      468.27     10.35 o 
   2 -10   8      160.12      155.93      4.97 o 
   3 -10   8      144.83      144.40      5.74 o 
   4 -10   8      855.27      806.29     12.48 o 
   5 -10   8      167.92      183.69      5.93 o 
   6 -10   8       19.96       19.87      2.92 o 
   7 -10   8       16.24       15.23      2.55 o 
  -9  -9   8      162.50      168.02     13.61 o 
  -8  -9   8      137.63      139.54      9.54 o 
  -7  -9   8        0.30        2.43      3.22 o 
  -6  -9   8      335.21      345.35      9.98 o 
  -5  -9   8        8.99        9.57      2.56 o 
  -4  -9   8     1116.42     1088.42     16.72 o 
  -3  -9   8        3.65        1.22      1.54 o 
  -2  -9   8     1753.67     1691.44     23.83 o 
  -1  -9   8      601.22      640.82      9.43 o 
   0  -9   8        6.16        3.66      2.32 o 
   1  -9   8       41.69       40.16      3.25 o 
   2  -9   8       75.53       74.90      3.28 o 
   3  -9   8      444.23      443.44     10.91 o 
   4  -9   8      123.34      117.71      4.08 o 
   5  -9   8       38.40       35.43      2.88 o 
   6  -9   8      166.17      166.77      5.43 o 
   7  -9   8        4.55        3.72      2.32 o 
   8  -9   8        0.00        5.32      2.75 o 
  -9  -8   8       21.78       18.89      4.69 o 
  -8  -8   8       39.15       32.93      5.22 o 
  -7  -8   8       76.33       83.74      5.65 o 
  -6  -8   8      223.89      222.19      6.73 o 
  -5  -8   8        0.61       -0.42      1.47 o 
  -4  -8   8      678.50      711.56     10.94 o 
  -3  -8   8      719.81      710.92     10.62 o 
  -2  -8   8      961.28      920.69     14.60 o 
  -1  -8   8      406.14      420.19      6.51 o 
   0  -8   8       30.38       30.07      1.59 o 
   1  -8   8       42.11       36.62      5.69 o 
   2  -8   8       66.92       62.85      3.36 o 
   3  -8   8      571.26      591.42      9.63 o 
   4  -8   8      496.29      479.81      8.67 o 
   5  -8   8      158.94      157.49      4.93 o 
   6  -8   8        1.44        0.92      1.76 o 
   7  -8   8       58.76       55.12      3.86 o 
   8  -8   8       12.17       22.84      3.31 o 
  -9  -7   8        3.78        4.71      4.28 o 
  -8  -7   8       12.94       10.75      3.90 o 
  -7  -7   8       33.95       35.41      4.05 o 
  -6  -7   8     1019.05     1039.91     21.00 o 
  -5  -7   8        0.23        1.85      2.37 o 
  -4  -7   8       47.28       46.83      2.60 o 
  -3  -7   8      281.34      286.89      5.22 o 
  -2  -7   8      284.73      295.02      5.14 o 
  -1  -7   8      143.81      139.03      4.36 o 
   0  -7   8        0.47       -0.01      1.09 o 
   2  -7   8        0.42        0.25      1.20 o 
   3  -7   8        0.23        1.45      1.40 o 
   4  -7   8      347.04      354.07      7.15 o 
   5  -7   8        1.35        1.32      1.57 o 
   6  -7   8       39.41       31.99      2.90 o 
   7  -7   8        4.37        6.52      3.10 o 
   8  -7   8       10.63       10.95      3.78 o 
 -10  -6   8       18.12       19.74      4.85 o 
  -9  -6   8      622.10      612.26     18.57 o 
  -8  -6   8       14.86       10.43      3.70 o 
  -7  -6   8       55.79       56.73      8.93 o 
  -6  -6   8        1.40        1.89      2.00 o 
  -5  -6   8      146.26      148.25      4.50 o 
  -4  -6   8      619.47      624.47     13.79 o 
  -3  -6   8        9.81       12.32      1.45 o 
  -2  -6   8     1111.95     1114.37     13.84 o 
  -1  -6   8       57.89       53.08      2.19 o 
   0  -6   8      248.79      259.92      3.75 o 
   1  -6   8      133.15      129.94      3.18 o 
   2  -6   8        0.46       -0.46      0.78 o 
   3  -6   8       43.38       44.53      2.72 o 
   4  -6   8       74.75       67.71      3.36 o 
   5  -6   8       16.72       12.33      2.06 o 
   6  -6   8       30.45       27.50      2.84 o 
   7  -6   8      146.40      159.57      5.65 o 
   8  -6   8       72.68       84.95      5.05 o 
 -10  -5   8       13.29       15.47      4.32 o 
  -9  -5   8       83.31       75.34      7.14 o 
  -8  -5   8      215.48      221.16     12.41 o 
  -7  -5   8       27.22       28.90      5.97 o 
  -6  -5   8       67.45       64.74      3.66 o 
  -5  -5   8      112.25      121.93      3.91 o 
  -4  -5   8       21.29       24.23      1.71 o 
  -3  -5   8       29.50       39.19      1.46 o 
  -2  -5   8      409.58      510.71      7.35 o 
  -1  -5   8        0.57       -0.78      0.78 o 
   0  -5   8      142.05      138.66      3.88 o 
   1  -5   8       66.56       63.59      2.67 o 
   3  -5   8       11.16        6.58      2.23 o 
   4  -5   8      467.37      452.19      8.34 o 
   5  -5   8     1025.04     1005.87     14.97 o 
   6  -5   8       24.56       27.01      3.27 o 
   7  -5   8      103.24       92.07      4.88 o 
   8  -5   8       17.94       21.18      3.07 o 
 -10  -4   8        8.66        8.39      3.67 o 
  -9  -4   8       42.35       41.85      5.38 o 
  -8  -4   8      162.88      156.18      8.34 o 
  -7  -4   8      278.60      287.81      8.65 o 
  -6  -4   8      186.42      196.67      5.08 o 
  -5  -4   8        1.58        3.55      1.14 o 
  -4  -4   8      101.49      100.98      3.99 o 
  -3  -4   8      270.87      283.20      4.72 o 
  -2  -4   8      144.98      146.92      3.44 o 
  -1  -4   8      155.97      173.42      5.26 o 
   0  -4   8      195.20      190.18      3.48 o 
   1  -4   8       41.98       40.63      1.78 o 
   2  -4   8       16.91       27.34      2.57 o 
   3  -4   8        0.40        1.39      1.00 o 
   4  -4   8       16.43       17.07      1.67 o 
   5  -4   8       20.40       23.44      2.48 o 
   6  -4   8       25.18       27.63      2.81 o 
   7  -4   8       83.13       73.47      4.89 o 
   8  -4   8        2.03        4.42      2.71 o 
 -10  -3   8        0.11        2.70      3.08 o 
  -9  -3   8        0.03        1.90      2.58 o 
  -8  -3   8        0.97        3.55      2.00 o 
  -7  -3   8       43.84       37.32      3.21 o 
  -6  -3   8        0.68        1.77      1.21 o 
  -5  -3   8        1.51        1.92      1.23 o 
  -4  -3   8     1369.87     1432.06     18.75 o 
  -3  -3   8      127.01      129.13      2.74 o 
  -2  -3   8     1276.45     1342.17     14.36 o 
  -1  -3   8      268.54      308.64      5.22 o 
   0  -3   8      268.30      280.89      5.52 o 
   1  -3   8      466.30      483.14      7.30 o 
   2  -3   8       68.14       63.39      2.29 o 
   3  -3   8        8.99       16.61      1.60 o 
   4  -3   8        0.56        1.90      1.57 o 
   5  -3   8       48.25       44.39      3.19 o 
   6  -3   8       34.64       38.15      3.60 o 
   7  -3   8       14.53       11.58      2.73 o 
   8  -3   8        4.88        6.01      2.61 o 
 -10  -2   8        2.40       11.97      3.59 o 
  -9  -2   8        0.00       -0.66      1.99 o 
  -8  -2   8        8.22        7.99      2.12 o 
  -7  -2   8       74.76       69.75      4.11 o 
  -6  -2   8       11.85       11.08      1.80 o 
  -5  -2   8      391.62      379.98     10.63 o 
  -4  -2   8      172.66      184.12      3.36 o 
  -3  -2   8       69.07       68.59      2.98 o 
  -2  -2   8      189.08      206.99      4.06 o 
  -1  -2   8     5776.23     6143.41     63.91 o 
   0  -2   8     2866.56     3048.57     33.04 o 
   1  -2   8      109.60      129.26      2.82 o 
   2  -2   8      411.36      396.46      6.94 o 
   3  -2   8        3.32        2.58      1.37 o 
   4  -2   8      204.51      174.28      4.98 o 
   5  -2   8     1017.51      960.47     16.00 o 
   6  -2   8       69.03       71.28      4.57 o 
   7  -2   8        0.12       -0.62      1.99 o 
   8  -2   8        9.79       10.50      6.00 o 
 -10  -1   8        1.15        1.06      2.34 o 
  -9  -1   8       31.62       29.94      3.21 o 
  -8  -1   8        0.01        0.37      1.73 o 
  -7  -1   8       25.64       32.53      2.89 o 
  -6  -1   8       14.18       16.47      2.16 o 
  -5  -1   8        4.97        3.40      1.50 o 
  -4  -1   8      167.07      192.35      3.56 o 
  -3  -1   8     1789.51     1952.16     20.02 o 
  -2  -1   8      184.63      187.83      3.48 o 
  -1  -1   8      684.42      666.66      8.99 o 
   0  -1   8     3566.97     3626.72     38.88 o 
   1  -1   8      782.53      841.37     10.26 o 
   2  -1   8      115.40      110.93      2.76 o 
   3  -1   8      172.28      172.07      7.09 o 
   4  -1   8      183.96      178.01      5.06 o 
   5  -1   8       15.15       17.41      2.64 o 
   6  -1   8        2.58        2.25      2.14 o 
   7  -1   8       41.33       41.18      5.56 o 
   8  -1   8        7.04        2.41      3.64 o 
 -10   0   8        3.83        3.58      3.15 o 
  -9   0   8       14.87       10.31      3.41 o 
  -8   0   8        0.07       -0.82      1.52 o 
  -7   0   8     1668.77     1651.55     30.31 o 
  -6   0   8       61.85       65.11      3.68 o 
  -5   0   8      165.37      168.16      4.81 o 
  -4   0   8      235.56      212.26      5.16 o 
  -3   0   8      130.60      152.96      3.12 o 
  -2   0   8        5.75        9.81      1.19 o 
  -1   0   8      311.91      352.60      5.20 o 
   0   0   8      152.97      171.30      3.48 o 
   1   0   8      571.95      657.57      8.52 o 
   2   0   8      766.96      711.49      9.30 o 
   3   0   8      139.58      138.02      3.98 o 
   4   0   8      238.20      221.67      5.68 o 
   5   0   8      125.58      121.59      5.09 o 
   6   0   8       63.22       64.22      5.19 o 
   7   0   8       40.77       41.85      4.08 o 
   8   0   8        1.21        1.05      2.56 o 
 -10   1   8       20.22       19.75      5.81 o 
  -9   1   8       21.24       14.90      2.60 o 
  -8   1   8      216.20      216.86      5.86 o 
  -7   1   8       44.62       44.73      2.98 o 
  -6   1   8        4.90        4.06      3.17 o 
  -5   1   8      189.91      203.48      6.04 o 
  -4   1   8       56.80       38.81      2.54 o 
  -3   1   8      541.05      585.23      8.09 o 
  -2   1   8      861.20      878.36     10.08 o 
  -1   1   8      412.62      435.27      6.68 o 
   0   1   8      266.19      290.14      7.52 o 
   1   1   8      300.35      285.76      4.77 o 
   2   1   8       48.83       35.89      2.34 o 
   3   1   8      274.19      281.34      5.81 o 
   4   1   8      298.91      298.91      5.87 o 
   5   1   8      144.45      127.59      4.33 o 
   6   1   8       11.14       11.80      3.23 o 
   7   1   8       75.36       85.76      5.50 o 
   8   1   8      145.37      145.32      6.95 o 
 -10   2   8        7.47       10.68      2.24 o 
  -9   2   8        8.90        9.80      2.03 o 
  -8   2   8       98.48      103.54      4.93 o 
  -7   2   8       24.37       26.39      2.77 o 
  -6   2   8      317.85      323.45      7.17 o 
  -5   2   8        1.71        2.27      1.99 o 
  -4   2   8      517.14      495.98      8.65 o 
  -3   2   8      157.24      191.42      5.61 o 
  -2   2   8       43.73       54.53      2.21 o 
  -1   2   8     2184.68     2394.02     29.94 o 
   0   2   8        8.56        5.82      1.36 o 
   1   2   8       12.67       15.06      1.49 o 
   2   2   8       14.88       11.52      1.22 o 
   3   2   8      141.32      125.33      3.43 o 
   4   2   8      209.04      195.25      4.77 o 
   5   2   8        0.01        3.08      1.70 o 
   6   2   8       23.16       18.35      3.38 o 
   7   2   8       81.68       82.01      4.49 o 
   8   2   8       79.39       69.28      6.92 o 
 -10   3   8       25.66       25.35      4.25 o 
  -9   3   8        1.05        1.53      1.55 o 
  -8   3   8        2.56        5.20      1.62 o 
  -7   3   8      682.27      678.14     13.33 o 
  -6   3   8       55.22       47.63      3.03 o 
  -5   3   8      122.62      111.69      3.82 o 
  -4   3   8       20.80       21.32      2.49 o 
  -3   3   8       92.96       98.59      2.42 o 
  -2   3   8      263.23      286.01      5.04 o 
  -1   3   8      203.09      192.44      4.49 o 
   0   3   8      154.06      146.42      5.17 o 
   1   3   8       24.32       22.83      1.93 o 
   2   3   8      565.42      554.57      6.69 o 
   3   3   8       17.41       13.53      1.62 o 
   4   3   8      106.74       98.24      3.16 o 
   5   3   8        2.33        3.92      1.85 o 
   6   3   8      211.17      205.10      6.01 o 
   7   3   8       19.58       32.10      3.17 o 
   8   3   8        8.79        1.46      2.70 o 
 -10   4   8       40.38       43.47      5.06 o 
  -9   4   8       16.14       18.29      3.18 o 
  -8   4   8        5.75        6.83      1.57 o 
  -7   4   8      347.63      344.44     12.43 o 
  -6   4   8       34.12       26.88      2.33 o 
  -5   4   8     1339.59     1321.67     18.45 o 
  -4   4   8        5.13        4.08      1.72 o 
  -3   4   8       16.92       20.85      2.15 o 
  -2   4   8        8.31       19.28      1.44 o 
  -1   4   8       45.65       33.25      2.07 o 
   0   4   8        8.01        2.80      1.04 o 
   1   4   8      185.56      187.56      3.92 o 
   2   4   8      405.56      371.76      5.41 o 
   3   4   8       62.32       60.79      2.61 o 
   4   4   8      428.16      428.43      6.74 o 
   5   4   8      129.73      125.76      4.67 o 
   6   4   8        0.02       -0.27      1.79 o 
   7   4   8       17.47       23.91      3.43 o 
   8   4   8       32.59       18.22      4.11 o 
 -10   5   8        2.42        1.96      2.97 o 
  -9   5   8       54.27       64.06      4.94 o 
  -8   5   8        2.65        6.30      2.26 o 
  -7   5   8       15.27       14.18      1.70 o 
  -6   5   8      137.72      135.32      4.06 o 
  -5   5   8        1.73        3.73      1.40 o 
  -4   5   8      120.56      124.67      3.77 o 
  -3   5   8        2.93        0.98      0.82 o 
  -2   5   8      128.77      118.14      3.45 o 
  -1   5   8      324.52      348.82      6.03 o 
   0   5   8      173.89      171.22      3.80 o 
   1   5   8      984.28      986.95     11.79 o 
   2   5   8       40.49       41.53      2.07 o 
   3   5   8        4.68        2.85      1.26 o 
   4   5   8        1.51        4.95      1.41 o 
   5   5   8      195.15      192.29      8.27 o 
   6   5   8        1.95        4.53      3.04 o 
   7   5   8       37.38       40.82      4.96 o 
   8   5   8       15.50        2.76      4.34 o 
 -10   6   8       34.34       42.36      4.58 o 
  -9   6   8       20.70       33.08      4.61 o 
  -8   6   8      172.47      156.23      8.03 o 
  -7   6   8      159.99      146.37      6.28 o 
  -6   6   8      228.09      217.61      7.20 o 
  -5   6   8      641.61      642.71     11.70 o 
  -4   6   8       58.92       63.03      2.86 o 
  -3   6   8      133.05      134.34      4.61 o 
  -2   6   8       31.51       23.64      6.05 o 
  -1   6   8      669.42      670.11      9.05 o 
   0   6   8     2395.67     2411.83     26.44 o 
   1   6   8      155.88      161.20      4.63 o 
   2   6   8     1375.06     1306.06     18.17 o 
   3   6   8      425.57      419.63      9.06 o 
   4   6   8       76.69       57.80      4.06 o 
   5   6   8       16.01        9.41      3.21 o 
   6   6   8      200.48      195.64      8.46 o 
   7   6   8        7.02        6.90      3.53 o 
   8   6   8        1.36       -1.65      3.18 o 
  -9   7   8        3.21        2.26      2.44 o 
  -8   7   8        1.70        2.19      3.00 o 
  -7   7   8        0.10        2.12      2.11 o 
  -6   7   8      458.37      403.13     11.12 o 
  -5   7   8       14.57       16.40      2.50 o 
  -4   7   8       10.62        8.62      1.83 o 
  -3   7   8       26.49       30.18      3.12 o 
  -2   7   8        1.63       -0.13      0.69 o 
  -1   7   8       12.29        9.61      1.93 o 
   0   7   8      316.20      305.97      6.39 o 
   1   7   8       42.21       35.84      2.56 o 
   2   7   8      659.96      668.32     11.57 o 
   3   7   8      640.54      643.93     11.96 o 
   4   7   8      424.21      444.02      9.91 o 
   5   7   8       40.46       32.78      3.69 o 
   6   7   8        1.03       -3.59      3.87 o 
   7   7   8       16.77       19.30      4.49 o 
   8   7   8       28.27       27.88      8.09 o 
  -9   8   8        1.45        2.02      2.46 o 
  -8   8   8       53.10       54.35      5.10 o 
  -7   8   8        6.19        7.11      3.06 o 
  -6   8   8       39.05       34.30      3.46 o 
  -5   8   8        9.04       10.67      2.29 o 
  -4   8   8      143.26      134.89      5.08 o 
  -3   8   8      266.73      311.29      6.80 o 
  -2   8   8      389.57      372.92      7.13 o 
  -1   8   8       41.66       36.87      4.70 o 
   0   8   8      339.81      325.83      7.23 o 
   1   8   8      152.66      146.15      5.10 o 
   2   8   8     1133.51     1171.31     15.72 o 
   3   8   8      502.17      489.66      8.99 o 
   4   8   8       29.07       31.14      3.36 o 
   5   8   8        0.96       -1.45      3.41 o 
   6   8   8       25.58       22.39      4.38 o 
   7   8   8       40.78       60.97      6.39 o 
  -9   9   8       28.93       21.58      3.43 o 
  -8   9   8       28.96       26.13      3.74 o 
  -7   9   8        0.25        1.15      2.15 o 
  -6   9   8        1.36        0.62      1.85 o 
  -5   9   8      169.63      153.99     10.18 o 
  -4   9   8       48.71       49.30      6.08 o 
  -3   9   8      922.95      900.80     11.85 o 
  -2   9   8        0.24        0.39      1.35 o 
  -1   9   8       15.32       13.95      2.07 o 
   0   9   8        2.66        1.51      1.77 o 
   1   9   8      446.65      455.36     11.44 o 
   2   9   8       50.69       52.80      3.76 o 
   3   9   8        6.95        7.42      2.35 o 
   4   9   8        1.91       -1.07      3.91 o 
   5   9   8        2.33       -0.30      3.91 o 
   6   9   8      248.57      274.26     10.59 o 
   7   9   8      106.43      107.59      8.14 o 
  -9  10   8       19.48       13.15      3.37 o 
  -8  10   8       41.21       31.74      4.73 o 
  -7  10   8        9.38       12.40      3.36 o 
  -6  10   8       28.85       21.65      4.85 o 
  -5  10   8       19.85       24.62      3.64 o 
  -4  10   8        5.79        7.00      2.52 o 
  -3  10   8      131.93      147.79      6.98 o 
  -2  10   8       16.21       29.73      4.17 o 
  -1  10   8      346.70      346.20      7.32 o 
   0  10   8      137.80      138.81      5.42 o 
   1  10   8        7.41        6.45      2.26 o 
   2  10   8        0.70        1.10      2.01 o 
   3  10   8       57.77       60.05      6.04 o 
   4  10   8       35.58       32.20      4.48 o 
   5  10   8       65.34       58.82      5.89 o 
   6  10   8        3.45       -2.57      3.80 o 
   7  10   8       83.07      119.74     12.39 o 
  -8  11   8        0.68       -0.66      2.72 o 
  -7  11   8        3.44        7.02      3.70 o 
  -6  11   8      190.52      164.62      9.89 o 
  -5  11   8      334.97      317.10     12.42 o 
  -4  11   8       45.87       45.22      4.64 o 
  -3  11   8        0.06        1.68      2.23 o 
  -2  11   8      228.57      215.91      4.90 o 
  -1  11   8       13.74       12.93      2.50 o 
   0  11   8       74.78       78.31      4.01 o 
   1  11   8      126.32      126.63      6.62 o 
   2  11   8        1.00       -1.49      2.29 o 
   3  11   8        2.18       -0.73      2.01 o 
   4  11   8       97.93      115.30      8.07 o 
   5  11   8       37.80       35.42      5.04 o 
   6  11   8       11.68        9.65      5.46 o 
  -8  12   8       79.40       79.67      6.99 o 
  -7  12   8        1.36        2.89      2.87 o 
  -6  12   8        0.00        2.12      2.59 o 
  -5  12   8      100.83      119.36      7.68 o 
  -4  12   8      120.44      106.17      6.53 o 
  -3  12   8       15.80       20.27      8.87 o 
  -2  12   8       36.52       41.14      4.05 o 
  -1  12   8       16.30       17.62      2.14 o 
   0  12   8       25.81       21.30      2.60 o 
   1  12   8      510.65      475.62     10.00 o 
   2  12   8       80.10       80.47      4.87 o 
   3  12   8      351.58      382.72      9.54 o 
   4  12   8       14.54       13.86      4.67 o 
   5  12   8        5.31       -3.59      5.19 o 
   6  12   8       38.97       32.22      5.58 o 
  -7  13   8      134.95      100.92      7.55 o 
  -6  13   8        0.04       -0.73      2.30 o 
  -5  13   8       20.53       16.25      3.38 o 
  -4  13   8       63.36       52.90      5.27 o 
  -3  13   8        0.15        2.01      2.27 o 
  -2  13   8      217.27      182.60      8.37 o 
  -1  13   8        4.86        5.17      2.22 o 
   0  13   8        4.40        4.90      2.00 o 
   1  13   8        0.74        0.20      1.99 o 
   2  13   8       39.71       47.99      4.05 o 
   3  13   8        9.00        2.33      2.56 o 
   4  13   8       47.85       60.08      5.96 o 
   5  13   8       30.07       29.02      5.12 o 
  -7  14   8        3.26        8.75      3.84 o 
  -6  14   8        0.73        3.28      2.74 o 
  -5  14   8      142.03      141.79      7.59 o 
  -4  14   8       19.36       17.26      3.65 o 
  -3  14   8        0.07       -0.88      2.28 o 
  -2  14   8        3.22       -2.19      2.19 o 
  -1  14   8        0.17        1.91      2.43 o 
   0  14   8      154.54      139.95      7.20 o 
   1  14   8       21.64       21.64      2.91 o 
   2  14   8       43.95       41.04      3.87 o 
   3  14   8        1.22        1.60      2.61 o 
   4  14   8       48.70       45.31      6.57 o 
   5  14   8      153.80      153.26     13.44 o 
  -6  15   8        8.24        2.58      4.69 o 
  -5  15   8       12.56       14.69      3.78 o 
  -4  15   8        1.98        0.44      2.50 o 
  -3  15   8        8.62        5.14      3.01 o 
  -2  15   8       26.72       28.26      9.60 o 
  -1  15   8      113.98      105.84      6.79 o 
   0  15   8       39.84       38.56      3.40 o 
   1  15   8       23.06       25.56      3.03 o 
   2  15   8        1.25       -2.15      2.15 o 
   3  15   8      100.72      112.23      7.50 o 
   4  15   8       25.18       22.00      4.71 o 
  -5  16   8        2.49       -1.92      2.69 o 
  -4  16   8        4.10        1.19      2.86 o 
  -3  16   8       29.91       30.35      5.38 o 
  -2  16   8       34.28       27.66      4.65 o 
  -1  16   8       84.27       94.59      6.67 o 
   0  16   8        8.79        8.03      3.43 o 
   1  16   8        7.54        6.20      2.30 o 
   2  16   8        0.43       -0.63      2.95 o 
   3  16   8       93.23      102.05      5.76 o 
  -4  17   8       20.82       20.61      4.51 o 
  -3  17   8      138.92      147.74      8.23 o 
  -2  17   8        1.91        3.03      3.30 o 
  -1  17   8       17.19       21.61      4.66 o 
   0  17   8        8.47        8.71      3.69 o 
   1  17   8       12.78        8.55      2.03 o 
   2  17   8       29.02       21.00      3.30 o 
  -3  18   8      147.31      161.49      8.95 o 
  -2  18   8        1.74        0.97      3.10 o 
  -1  18   8        0.01        0.27      3.25 o 
   0  18   8        4.21       -1.32      3.71 o 
   1  18   8       13.44       10.06      4.21 o 
  -2 -19   9        0.43        3.23      4.33 o 
  -1 -19   9       20.81       25.93      4.31 o 
   0 -19   9      181.08      189.75      8.09 o 
   1 -19   9      178.82      176.40     14.30 o 
  -4 -18   9       53.27       64.80     10.72 o 
  -3 -18   9        0.87        7.49      4.00 o 
  -2 -18   9      173.20      148.91      9.03 o 
  -1 -18   9       62.78       63.76      5.58 o 
   0 -18   9       90.06       80.83      7.00 o 
   1 -18   9        3.73        6.22      4.33 o 
   2 -18   9      137.20      145.74      8.21 o 
  -5 -17   9        0.01       -1.70      3.08 o 
  -4 -17   9       23.00       23.68      4.01 o 
  -3 -17   9      181.47      187.97      9.98 o 
  -2 -17   9      272.46      278.94      9.77 o 
  -1 -17   9       84.26       82.45      5.93 o 
   0 -17   9       15.30       21.06      6.79 o 
   1 -17   9       16.60       12.13      4.50 o 
   2 -17   9        0.48        4.25      3.08 o 
   3 -17   9       73.47       83.98      4.85 o 
  -6 -16   9        3.36        9.96      8.81 o 
  -5 -16   9      256.84      257.65      7.50 o 
  -4 -16   9        0.51        2.04      2.14 o 
  -3 -16   9       43.07       56.57      6.28 o 
  -2 -16   9       31.90       41.20      4.57 o 
  -1 -16   9        0.10       -1.01      2.31 o 
   0 -16   9        0.55        1.52      2.05 o 
   1 -16   9       59.65       54.64      4.21 o 
   2 -16   9       13.57       24.10      3.11 o 
   3 -16   9        0.99        3.31      2.25 o 
   4 -16   9        8.33        8.35      4.04 o 
  -6 -15   9       29.41       35.59      5.27 o 
  -5 -15   9       32.12       32.87      3.94 o 
  -4 -15   9       15.61        8.71      3.11 o 
  -3 -15   9       37.22       41.89      2.91 o 
  -2 -15   9      248.01      229.37      7.54 o 
  -1 -15   9        3.80        6.99      2.41 o 
   0 -15   9        1.62        5.65      2.24 o 
   1 -15   9       45.73       53.64      4.10 o 
   2 -15   9       10.30       17.04      3.03 o 
   3 -15   9        4.97       12.46      2.99 o 
   4 -15   9        1.41        2.28      3.23 o 
   5 -15   9       40.18       43.93      3.98 o 
  -7 -14   9      177.26      183.87     12.12 o 
  -6 -14   9        2.58       -1.11      3.98 o 
  -5 -14   9       20.18       18.02      3.00 o 
  -4 -14   9       59.14       57.15      4.03 o 
  -3 -14   9        0.00        0.55      1.87 o 
  -2 -14   9       94.05       77.00      4.99 o 
  -1 -14   9      136.74      128.18      5.61 o 
   0 -14   9       43.95       54.41      4.01 o 
   1 -14   9       67.94       81.00      5.28 o 
   2 -14   9      139.87      134.83      8.00 o 
   3 -14   9        7.37       10.94      2.72 o 
   4 -14   9        7.11        2.20      4.46 o 
   5 -14   9       48.81       45.03      5.53 o 
   6 -14   9        1.42       14.13      6.27 o 
  -7 -13   9        7.96        7.03      7.24 o 
  -6 -13   9       50.22       47.67      5.01 o 
  -5 -13   9      162.13      174.81      6.44 o 
  -4 -13   9      471.53      463.55     10.05 o 
  -3 -13   9       20.56       18.69      3.76 o 
  -2 -13   9      228.85      208.99      4.94 o 
  -1 -13   9        4.23        0.49      1.96 o 
   0 -13   9       89.64       64.71      4.18 o 
   1 -13   9      686.09      668.33     15.84 o 
   2 -13   9       59.87       60.69      4.40 o 
   3 -13   9        1.47        3.81      3.53 o 
   4 -13   9       45.13       40.56      4.25 o 
   5 -13   9        1.84        6.34      3.05 o 
   6 -13   9       11.41       15.41      2.82 o 
  -8 -12   9        0.83       -2.08      3.48 o 
  -7 -12   9        3.43       -3.33      3.33 o 
  -6 -12   9       10.71       17.41      5.19 o 
  -5 -12   9      251.58      263.56     11.65 o 
  -4 -12   9       96.96       90.80      4.70 o 
  -3 -12   9       79.80       76.73      3.70 o 
  -2 -12   9        3.92        0.42      1.41 o 
  -1 -12   9       57.24       51.25      3.86 o 
   0 -12   9      112.65      124.32      5.00 o 
   1 -12   9        1.47        4.79      2.04 o 
   2 -12   9      127.78      126.06      5.42 o 
   3 -12   9        8.24        8.64      2.21 o 
   4 -12   9       78.85       65.78      4.30 o 
   5 -12   9      141.98      124.53      9.09 o 
   6 -12   9       15.58       20.20      3.01 o 
  -8 -11   9        8.40        7.55      3.97 o 
  -7 -11   9        0.88       -1.06      3.08 o 
  -6 -11   9        0.29        0.53      3.02 o 
  -5 -11   9       44.37       47.32      3.88 o 
  -4 -11   9       98.53       86.62      4.30 o 
  -3 -11   9      441.74      425.22      8.09 o 
  -2 -11   9      878.62      799.95     11.80 o 
  -1 -11   9      140.55      133.42      2.83 o 
   0 -11   9      103.98      116.44      5.32 o 
   1 -11   9       99.08      101.41      7.03 o 
   2 -11   9       12.29       18.44      4.41 o 
   3 -11   9        2.03        3.73      2.21 o 
   4 -11   9      267.40      255.47      7.08 o 
   5 -11   9      397.46      390.77     12.91 o 
   6 -11   9      114.57      112.59      5.47 o 
   7 -11   9        2.23        5.53      2.75 o 
  -9 -10   9       54.97       28.68      9.80 o 
  -8 -10   9       24.64       21.67      5.07 o 
  -7 -10   9       12.04        9.31      3.93 o 
  -6 -10   9       39.90       39.40      5.07 o 
  -5 -10   9        2.03        1.50      2.36 o 
  -4 -10   9      365.67      348.69      7.40 o 
  -3 -10   9       17.85       25.15      2.46 o 
  -2 -10   9       55.22       62.51      3.09 o 
  -1 -10   9       59.29       56.99      2.72 o 
   0 -10   9       77.22       73.60      4.64 o 
   1 -10   9       18.31       13.73      2.43 o 
   2 -10   9       68.91       62.90      4.15 o 
   3 -10   9      122.62      104.86      4.69 o 
   4 -10   9       28.93       36.77      3.24 o 
   5 -10   9      365.38      341.72     10.94 o 
   6 -10   9       42.16       51.16      4.09 o 
   7 -10   9       69.38       75.77      5.09 o 
  -9  -9   9       28.21       30.14      5.59 o 
  -8  -9   9        1.36        2.04      3.47 o 
  -7  -9   9        0.91       -2.81      2.81 o 
  -6  -9   9        1.19        0.31      3.31 o 
  -5  -9   9       35.71       36.43      3.28 o 
  -4  -9   9        0.74       -1.06      1.55 o 
  -3  -9   9      413.57      401.88      9.05 o 
  -2  -9   9      327.01      326.05      7.02 o 
  -1  -9   9      371.35      359.36      9.56 o 
   0  -9   9      486.36      455.61     10.41 o 
   1  -9   9      550.53      552.89     11.69 o 
   2  -9   9      109.41      104.95      4.46 o 
   3  -9   9      441.90      450.79      9.38 o 
   4  -9   9      169.13      170.20      5.06 o 
   5  -9   9       16.96       19.77      2.47 o 
   6  -9   9       55.56       56.12      3.79 o 
   7  -9   9       55.92       60.48      4.18 o 
  -9  -8   9        4.50        2.75      3.63 o 
  -8  -8   9       25.84       15.30      4.35 o 
  -7  -8   9      304.29      283.67      9.12 o 
  -6  -8   9       69.49       70.36      5.13 o 
  -5  -8   9        0.10       -1.27      1.72 o 
  -4  -8   9      425.42      419.99      7.88 o 
  -3  -8   9      426.34      409.23      7.68 o 
  -2  -8   9      109.64      105.78      3.55 o 
  -1  -8   9       17.76       15.89      1.90 o 
   0  -8   9      645.62      615.24     12.63 o 
   1  -8   9        0.91        1.46      2.18 o 
   2  -8   9       41.16       45.69      2.88 o 
   3  -8   9     1068.33     1021.71     14.61 o 
   4  -8   9       26.32       22.45      2.44 o 
   5  -8   9      166.54      159.39      5.13 o 
   6  -8   9        9.24       10.52      2.23 o 
   7  -8   9        4.78       11.68      2.68 o 
   8  -8   9        1.48        6.53      2.67 o 
  -9  -7   9        3.48        0.99      3.38 o 
  -8  -7   9        3.49       -0.70      4.27 o 
  -7  -7   9      431.79      424.14     11.89 o 
  -6  -7   9       10.78       10.79      2.73 o 
  -5  -7   9      119.10      117.79      4.19 o 
  -4  -7   9       38.34       38.06      2.45 o 
  -3  -7   9       66.46       63.67      2.86 o 
  -2  -7   9      469.53      417.02      8.03 o 
  -1  -7   9      243.82      247.02      7.12 o 
   0  -7   9       48.02       43.77      2.02 o 
   1  -7   9      200.42      215.45      3.86 o 
   2  -7   9      578.74      578.60      9.39 o 
   3  -7   9      371.13      365.02      7.23 o 
   4  -7   9      268.71      260.80      6.21 o 
   5  -7   9        0.02        1.55      1.70 o 
   6  -7   9        1.90        1.94      1.72 o 
   7  -7   9        1.27        1.16      2.03 o 
   8  -7   9        1.35        5.37      2.50 o 
 -10  -6   9        0.75       -0.31      5.58 o 
  -9  -6   9       29.59       28.71      5.28 o 
  -8  -6   9      113.64      114.39      8.51 o 
  -7  -6   9        6.67        5.34      2.53 o 
  -6  -6   9      559.53      525.08     12.08 o 
  -5  -6   9       26.36       31.14      2.57 o 
  -4  -6   9      136.28      145.04      4.01 o 
  -3  -6   9      212.09      216.24      6.04 o 
  -2  -6   9      579.18      576.71      8.61 o 
  -1  -6   9      750.57      756.09     11.81 o 
   0  -6   9       44.10       40.21      2.66 o 
   1  -6   9      820.84      768.30     16.00 o 
   3  -6   9       99.28       88.61      3.79 o 
   4  -6   9      124.00      118.72      4.24 o 
   5  -6   9        4.36        3.73      1.87 o 
   6  -6   9        2.88        2.52      1.87 o 
   7  -6   9      152.52      156.32      6.43 o 
   8  -6   9       33.79       30.81      5.00 o 
 -10  -5   9        5.52        4.34      3.63 o 
  -9  -5   9      109.13      120.19      8.28 o 
  -8  -5   9      192.66      190.33      9.42 o 
  -7  -5   9      142.62      151.02      8.27 o 
  -6  -5   9      171.04      179.77      9.69 o 
  -5  -5   9        5.23        4.84      1.85 o 
  -4  -5   9        5.92        9.76      1.30 o 
  -3  -5   9        4.70        2.22      1.04 o 
  -2  -5   9       73.27       84.45      2.65 o 
  -1  -5   9      995.75     1038.10     14.09 o 
   0  -5   9     1363.87     1466.26     16.68 o 
   1  -5   9       44.78       52.42      2.54 o 
   2  -5   9      412.00      149.81     38.44 o 
   3  -5   9      199.00      199.86      4.10 o 
   4  -5   9        0.06        0.25      1.54 o 
   5  -5   9     1054.84     1032.62     15.62 o 
   6  -5   9      195.96      191.90      5.97 o 
   7  -5   9       10.89       12.82      2.58 o 
   8  -5   9        2.77        4.98      2.43 o 
 -10  -4   9      318.14      334.07     16.68 o 
  -9  -4   9       10.76       13.15      3.98 o 
  -8  -4   9      352.70      329.86     12.26 o 
  -7  -4   9        5.08        4.06      3.16 o 
  -6  -4   9      150.64      138.84      4.90 o 
  -5  -4   9      317.27      327.23      6.02 o 
  -4  -4   9       44.49       46.15      2.13 o 
  -3  -4   9        0.38        0.53      0.79 o 
  -2  -4   9       54.83       41.03      2.02 o 
  -1  -4   9     1040.48     1029.64     13.00 o 
   0  -4   9      336.92      345.45      5.27 o 
   1  -4   9       87.28       68.08      2.79 o 
   2  -4   9       48.36       49.94      2.51 o 
   3  -4   9      535.17      517.81      9.01 o 
   4  -4   9       10.92        8.57      1.97 o 
   5  -4   9      361.57      324.94      7.43 o 
   6  -4   9      174.69      163.75      5.52 o 
   7  -4   9      249.77      252.94      7.20 o 
   8  -4   9       26.54       27.65      3.41 o 
 -10  -3   9      105.65       96.61      8.00 o 
  -9  -3   9        0.27       -0.99      3.59 o 
  -8  -3   9       16.12       23.34      3.42 o 
  -7  -3   9        0.03        0.70      1.75 o 
  -6  -3   9       17.51       16.53      1.80 o 
  -5  -3   9        2.25        1.90      1.54 o 
  -4  -3   9      591.69      616.07      7.92 o 
  -3  -3   9     1129.66     1211.47     13.62 o 
  -2  -3   9        2.95        3.16      0.95 o 
  -1  -3   9      551.90      535.44      7.88 o 
   0  -3   9      105.21      130.98      4.41 o 
   1  -3   9        9.53       12.11      1.59 o 
   2  -3   9       48.08       49.98      3.25 o 
   3  -3   9        1.60        1.17      1.46 o 
   4  -3   9        4.39        2.51      1.74 o 
   5  -3   9       40.45       44.16      3.30 o 
   6  -3   9      125.33      128.89      5.47 o 
   7  -3   9        1.71        1.04      2.03 o 
   8  -3   9      138.75      148.51      6.39 o 
 -10  -2   9      202.21      192.16      9.50 o 
  -9  -2   9      149.82      164.80      9.45 o 
  -8  -2   9      137.41      138.91      5.52 o 
  -7  -2   9      100.72      105.60      4.23 o 
  -6  -2   9       97.32       98.16      3.79 o 
  -5  -2   9       62.90       69.16      3.58 o 
  -4  -2   9       36.04       36.60      1.75 o 
  -3  -2   9       86.57       70.33      3.04 o 
  -2  -2   9      490.20      504.78      8.29 o 
  -1  -2   9      359.28      399.36      6.46 o 
   0  -2   9     1139.06     1165.26     15.94 o 
   1  -2   9     1233.86     1247.17     13.87 o 
   2  -2   9        0.81        0.16      1.07 o 
   3  -2   9       77.91       69.68      3.52 o 
   4  -2   9       13.72       21.85      2.85 o 
   5  -2   9       70.16       64.49      3.82 o 
   6  -2   9       56.52       60.00      4.00 o 
   7  -2   9       83.44       82.32      4.82 o 
   8  -2   9        4.30        5.32      2.48 o 
 -10  -1   9       25.91       31.49      7.21 o 
  -9  -1   9       11.74        7.92      3.20 o 
  -8  -1   9      111.20      104.30      4.62 o 
  -7  -1   9       39.08       37.63      2.91 o 
  -6  -1   9     1675.42     1712.30     31.65 o 
  -5  -1   9        3.59        3.65      1.84 o 
  -4  -1   9      603.13      588.87      8.58 o 
  -3  -1   9      234.53      243.93      4.28 o 
  -2  -1   9      314.25      294.25      6.39 o 
  -1  -1   9      940.24      944.62     10.99 o 
   0  -1   9     1165.20     1165.91     15.31 o 
   1  -1   9      737.02      724.28     10.24 o 
   2  -1   9      123.00      109.61      3.32 o 
   3  -1   9      188.76      191.92      5.74 o 
   4  -1   9        2.29        0.63      1.65 o 
   5  -1   9       36.63       34.11      2.99 o 
   6  -1   9        9.52       10.18      2.37 o 
   7  -1   9       46.03       49.07      3.89 o 
   8  -1   9       22.66       27.20      3.43 o 
 -10   0   9        0.12        3.33      3.78 o 
  -9   0   9        0.05        0.57      2.51 o 
  -8   0   9        0.42        2.74      1.76 o 
  -7   0   9       68.67       69.37      3.70 o 
  -6   0   9       27.54       28.88      3.70 o 
  -5   0   9       20.22       12.97      2.04 o 
  -4   0   9       67.04       78.23      3.42 o 
  -3   0   9      557.43      568.82      7.48 o 
  -2   0   9       26.49       40.63      1.94 o 
  -1   0   9      307.55      313.83      5.61 o 
   0   0   9      895.49      981.22     11.40 o 
   1   0   9      117.47      128.18      3.74 o 
   2   0   9       15.76       17.22      1.71 o 
   3   0   9       86.65       92.32      5.40 o 
   4   0   9       33.19       27.37      2.65 o 
   5   0   9       25.24       24.58      2.69 o 
   6   0   9       48.05       54.74      3.84 o 
   7   0   9        0.02       -1.20      2.33 o 
   8   0   9       11.73       10.34      3.18 o 
 -10   1   9        0.00        4.45      2.83 o 
  -9   1   9       26.67       27.09      2.83 o 
  -8   1   9      633.57      621.74     11.21 o 
  -7   1   9       40.02       35.28      2.75 o 
  -6   1   9       94.93       98.59      4.17 o 
  -5   1   9      605.16      589.54     10.33 o 
  -4   1   9        3.03        2.09      1.39 o 
  -3   1   9      553.02      552.09      8.00 o 
  -2   1   9        1.12        2.50      0.98 o 
  -1   1   9      612.61      633.96      9.03 o 
   0   1   9      163.68      151.99      3.60 o 
   1   1   9        0.07        1.91      1.08 o 
   2   1   9       36.26       50.32      2.60 o 
   3   1   9       99.38      103.14      3.41 o 
   4   1   9       20.41       16.41      2.37 o 
   5   1   9       47.12       42.27      3.34 o 
   6   1   9       82.46       88.96      4.81 o 
   7   1   9       30.64       29.64      3.88 o 
   8   1   9       15.10       12.64      3.89 o 
 -10   2   9       20.71       20.01      4.03 o 
  -9   2   9       16.13       18.09      2.38 o 
  -8   2   9       49.59       52.04      3.36 o 
  -7   2   9        0.71        0.60      1.53 o 
  -6   2   9       16.46       14.09      2.14 o 
  -5   2   9      117.27      113.05      4.08 o 
  -4   2   9      107.08      117.51      3.99 o 
  -3   2   9        2.20        7.77      1.16 o 
  -2   2   9      116.80      128.55      3.40 o 
  -1   2   9       84.17      107.22      2.92 o 
   0   2   9       15.88       23.12      2.27 o 
   1   2   9      125.19      127.49      3.39 o 
   2   2   9       24.02       24.09      2.02 o 
   3   2   9       70.06       76.50      2.91 o 
   4   2   9        0.00       -1.27      1.27 o 
   5   2   9      121.36      126.65      4.27 o 
   6   2   9      156.86      149.78      6.85 o 
   7   2   9       16.54       16.63      3.40 o 
   8   2   9       69.30       79.30      5.89 o 
 -10   3   9        6.97       10.45      3.56 o 
  -9   3   9       11.78       13.86      2.15 o 
  -8   3   9       49.91       50.10      3.21 o 
  -7   3   9      129.21      141.26      4.85 o 
  -6   3   9      619.09      632.48     11.10 o 
  -5   3   9      171.87      162.03      4.79 o 
  -4   3   9     1295.35     1300.24     18.17 o 
  -3   3   9      260.26      287.48      5.20 o 
  -2   3   9      196.98      211.01      5.66 o 
  -1   3   9       92.02       86.30      2.75 o 
   0   3   9      335.22      357.67      7.03 o 
   1   3   9       68.88       76.10      2.82 o 
   2   3   9      145.57      147.33      3.52 o 
   3   3   9        0.01        1.10      1.19 o 
   4   3   9      383.83      393.15      7.18 o 
   5   3   9        1.29        1.24      1.83 o 
   6   3   9       37.28       29.11      3.87 o 
   7   3   9      123.72      131.41      5.39 o 
   8   3   9       41.15       45.36     12.72 o 
 -10   4   9       22.39       37.96      6.66 o 
  -9   4   9        0.10       -1.64      2.16 o 
  -8   4   9        1.99        3.18      1.63 o 
  -7   4   9      134.46      131.33      4.67 o 
  -6   4   9      269.25      273.66      6.44 o 
  -5   4   9        5.20        7.76      1.63 o 
  -4   4   9       82.15       90.53      4.40 o 
  -3   4   9      929.31      945.62     15.79 o 
  -2   4   9       42.32       54.98      2.92 o 
  -1   4   9       81.61       85.69      3.27 o 
   0   4   9      172.26      181.02      4.36 o 
   1   4   9        1.29        0.12      1.08 o 
   2   4   9       29.93       36.83      2.00 o 
   3   4   9        2.62        1.78      1.34 o 
   4   4   9      818.05      767.75     11.09 o 
   5   4   9       83.88       85.86      4.18 o 
   6   4   9        0.08        0.35      2.64 o 
   7   4   9        0.07        0.96      4.16 o 
   8   4   9        0.03       -2.91      2.91 o 
 -10   5   9        6.68       11.62      4.93 o 
  -9   5   9       15.64       13.64      3.01 o 
  -8   5   9        2.14        0.58      2.84 o 
  -7   5   9       56.43       62.37      3.14 o 
  -6   5   9      145.92      144.72      4.45 o 
  -5   5   9       29.56       27.12      2.32 o 
  -4   5   9      203.89      207.54      5.16 o 
  -3   5   9       26.92       23.94      2.71 o 
  -2   5   9      749.41      817.31     11.00 o 
  -1   5   9       91.26       88.29      3.61 o 
   0   5   9       59.13       48.03      2.42 o 
   1   5   9        0.46        1.07      1.31 o 
   2   5   9      210.55      197.35      4.58 o 
   3   5   9       49.69       48.78      3.14 o 
   4   5   9      453.18      410.74      9.29 o 
   5   5   9       21.40       15.19      3.51 o 
   6   5   9        5.33        0.32      3.00 o 
   7   5   9        0.20        3.62      3.03 o 
   8   5   9       37.30       33.32      8.18 o 
  -9   6   9       12.45       14.62      2.96 o 
  -8   6   9        0.00       -2.54      2.54 o 
  -7   6   9      153.24      123.62      5.92 o 
  -6   6   9       45.87       46.45      3.12 o 
  -5   6   9       88.93       95.39      3.49 o 
  -4   6   9      141.23      139.24      4.15 o 
  -3   6   9        9.63       10.93      2.28 o 
  -2   6   9      515.54      542.36      9.87 o 
  -1   6   9        2.97        7.15      1.58 o 
   0   6   9      316.23      325.02      6.71 o 
   1   6   9       47.64       44.52      3.62 o 
   2   6   9      493.33      461.43      8.26 o 
   3   6   9      431.42      407.55      9.03 o 
   4   6   9      324.93      312.07      8.14 o 
   5   6   9       18.34       13.07      4.39 o 
   6   6   9        4.82        3.08      3.31 o 
   7   6   9      104.30      120.35      8.20 o 
  -9   7   9       11.92       14.05      3.08 o 
  -8   7   9      144.11      123.35      9.19 o 
  -7   7   9       88.19       83.62      5.66 o 
  -6   7   9       27.61       25.09      3.26 o 
  -5   7   9        1.43        3.13      1.22 o 
  -4   7   9      497.35      457.53      8.46 o 
  -3   7   9      117.35      112.84      3.71 o 
  -2   7   9        2.46        6.59      1.58 o 
  -1   7   9       24.96       30.30      2.86 o 
   0   7   9      213.08      194.51      9.19 o 
   1   7   9      185.14      189.53      5.73 o 
   2   7   9       14.44       16.09      2.16 o 
   3   7   9       10.07       11.72      2.52 o 
   4   7   9       57.43       54.01      4.94 o 
   5   7   9        0.70       -1.23      2.86 o 
   6   7   9       66.35       66.86      6.26 o 
   7   7   9      243.67      257.20     10.65 o 
  -9   8   9        0.64       -1.50      2.20 o 
  -8   8   9       35.38       26.74      3.89 o 
  -7   8   9       27.44       25.75      3.46 o 
  -6   8   9      331.76      291.97      8.73 o 
  -5   8   9       12.23       16.13      3.22 o 
  -4   8   9      367.84      325.04      7.07 o 
  -3   8   9       86.26       84.17      3.72 o 
  -2   8   9        3.06        2.08      1.49 o 
  -1   8   9       78.81       79.56      3.74 o 
   0   8   9     3012.97     2919.04     36.80 o 
   1   8   9      390.52      363.10     13.38 o 
   2   8   9      314.68      295.97      8.44 o 
   3   8   9        1.14       -2.59      2.59 o 
   4   8   9      520.11      481.97     10.82 o 
   5   8   9        1.01       -2.50      2.91 o 
   6   8   9        3.25       -3.25      3.25 o 
   7   8   9        2.60        3.13      3.92 o 
  -9   9   9       26.71       36.13      4.12 o 
  -8   9   9        0.14       -2.39      2.39 o 
  -7   9   9       12.89        5.54      2.91 o 
  -6   9   9        0.27       -0.68      3.38 o 
  -5   9   9        0.90        0.79      2.10 o 
  -4   9   9       64.06       58.14      5.36 o 
  -3   9   9       79.24       87.53      3.71 o 
  -2   9   9       50.66       45.90      2.95 o 
  -1   9   9       26.74       23.16      2.46 o 
   0   9   9       76.17       74.04      3.98 o 
   1   9   9      309.86      297.29      7.47 o 
   2   9   9        4.14        2.97      2.05 o 
   3   9   9      218.11      205.83      8.19 o 
   4   9   9       20.24       27.03      4.24 o 
   5   9   9       13.47       14.81      4.08 o 
   6   9   9       34.51       19.66      4.52 o 
   7   9   9        2.69        1.20      3.87 o 
  -8  10   9       71.71       76.17      6.87 o 
  -7  10   9        3.46        2.19      2.71 o 
  -6  10   9        0.18       -0.69      2.22 o 
  -5  10   9      211.56      203.67      9.39 o 
  -4  10   9        6.80        3.43      2.51 o 
  -3  10   9     1227.04     1169.96     18.35 o 
  -2  10   9      386.53      383.20      7.64 o 
  -1  10   9      122.81      110.77      4.30 o 
   0  10   9      222.45      230.04      6.37 o 
   1  10   9      641.98      647.03     12.00 o 
   2  10   9       15.81       17.24      2.91 o 
   3  10   9        0.58       -1.98      2.52 o 
   4  10   9       34.68       37.73      9.54 o 
   5  10   9       47.46       51.31      6.47 o 
   6  10   9        9.34        1.23      6.38 o 
  -8  11   9       10.10       12.23      3.78 o 
  -7  11   9        5.22        4.25      2.96 o 
  -6  11   9        6.29        6.22      2.85 o 
  -5  11   9       11.72        4.71      3.51 o 
  -4  11   9       13.84        7.87      4.17 o 
  -3  11   9      120.14      120.30      6.67 o 
  -2  11   9      339.97      332.10      7.63 o 
  -1  11   9        2.44        3.92      2.88 o 
   0  11   9      347.29      342.25      8.03 o 
   1  11   9      213.62      214.22      6.55 o 
   2  11   9        0.85       -1.64      1.99 o 
   3  11   9        0.05        0.40      2.70 o 
   4  11   9        7.02        2.64      3.50 o 
   5  11   9        8.80        8.03      3.76 o 
   6  11   9       24.33       23.83      8.93 o 
  -8  12   9       12.44        9.37      3.67 o 
  -7  12   9        2.46        1.78      2.84 o 
  -6  12   9       16.41       25.01      4.19 o 
  -5  12   9       14.50       12.68      3.20 o 
  -4  12   9        4.26        4.61      2.63 o 
  -3  12   9      107.89       87.50      7.43 o 
  -2  12   9      231.68      243.03      5.89 o 
  -1  12   9      123.81      132.10      4.65 o 
   0  12   9       84.84       81.63      4.42 o 
   1  12   9       88.20       87.78      4.72 o 
   2  12   9        0.09       -2.03      2.03 o 
   3  12   9       11.15        7.70      3.50 o 
   4  12   9       17.56       10.04      4.04 o 
   5  12   9        4.31        2.16      3.72 o 
  -7  13   9      128.55      133.94      8.73 o 
  -6  13   9        4.84        9.52      3.48 o 
  -5  13   9       10.33       14.88      4.96 o 
  -4  13   9       33.45       32.82      4.58 o 
  -3  13   9       28.22       23.37      4.03 o 
  -2  13   9      131.35      138.43      7.59 o 
  -1  13   9      198.61      200.01      5.50 o 
   0  13   9       92.30       91.00      4.47 o 
   1  13   9       53.85       51.63      3.99 o 
   2  13   9       32.34       38.52      3.80 o 
   3  13   9      186.04      206.54      9.39 o 
   4  13   9       11.01        4.49      3.72 o 
   5  13   9        7.17       -4.77      4.77 o 
  -7  14   9       99.39       95.95     13.53 o 
  -6  14   9       30.44       25.68      4.48 o 
  -5  14   9       17.07       18.42      4.97 o 
  -4  14   9       13.84       11.31      3.39 o 
  -3  14   9       93.91      120.87      7.57 o 
  -2  14   9       14.55       18.17      3.88 o 
  -1  14   9       62.52       65.68      3.37 o 
   0  14   9        4.10        5.17      2.75 o 
   1  14   9       52.87       54.49      4.16 o 
   2  14   9       74.38       76.68      5.00 o 
   3  14   9       59.90       64.31      7.24 o 
   4  14   9        1.31        1.59      3.54 o 
  -6  15   9       69.98       84.69      7.21 o 
  -5  15   9       32.54       37.42      5.04 o 
  -4  15   9       11.68        4.86      4.26 o 
  -3  15   9       42.61       41.55      5.22 o 
  -2  15   9      150.07      137.43      8.07 o 
  -1  15   9       10.13        6.32      4.77 o 
   0  15   9       47.05       60.27      6.46 o 
   1  15   9        0.15       -1.45      2.09 o 
   2  15   9        0.02        0.39      2.38 o 
   3  15   9        1.53       -3.41      3.41 o 
   4  15   9        3.64       -6.08      6.08 o 
  -5  16   9       39.98       45.42      5.56 o 
  -4  16   9        0.58        0.17      2.83 o 
  -3  16   9        0.08       -2.61      2.61 o 
  -2  16   9       81.22      108.21      8.25 o 
  -1  16   9        5.25        5.30      4.30 o 
   0  16   9        1.75       -2.37      5.05 o 
   1  16   9       52.69       51.37      3.99 o 
   2  16   9        0.06       -0.55      4.43 o 
   3  16   9       18.28       10.74      6.72 o 
  -4  17   9      175.48      179.62     15.11 o 
  -3  17   9       82.93      109.88      8.48 o 
  -2  17   9        0.68        0.02      3.19 o 
  -1  17   9       12.58       14.01      8.05 o 
   0  17   9        0.98       -1.33      3.48 o 
   1  17   9       20.59       24.22      3.73 o 
  -3 -18  10       35.77       45.54      6.19 o 
  -2 -18  10       22.93       22.79      6.26 o 
  -1 -18  10        8.58        8.44      3.79 o 
   0 -18  10      123.45      115.30      6.68 o 
   1 -18  10        4.87        5.56      2.88 o 
   2 -18  10       18.15       21.46      3.55 o 
  -5 -17  10       24.99       18.55      7.35 o 
  -4 -17  10        2.00        3.79      2.07 o 
  -3 -17  10       30.69       37.55      7.20 o 
  -2 -17  10        1.65        7.80      5.64 o 
  -1 -17  10       13.69       23.83      3.87 o 
   0 -17  10       64.46       81.92      9.87 o 
   1 -17  10        0.95        5.58      2.53 o 
   2 -17  10       14.20       15.67      3.54 o 
   3 -17  10        0.98        4.24      2.39 o 
  -5 -16  10       36.09       38.93      4.22 o 
  -4 -16  10       34.68       42.72      3.81 o 
  -3 -16  10       17.85       23.36      4.17 o 
  -2 -16  10       22.33       24.43      3.78 o 
  -1 -16  10       57.18       60.61      4.67 o 
   0 -16  10       59.02       60.03      4.58 o 
   1 -16  10        1.37        4.47      4.83 o 
   2 -16  10       80.58       80.66      5.00 o 
   3 -16  10        2.29        2.88      2.32 o 
   4 -16  10       14.36       19.16      3.05 o 
  -6 -15  10        0.82        3.54      8.82 o 
  -5 -15  10        0.03       -0.36      3.96 o 
  -4 -15  10      170.27      176.81      6.18 o 
  -3 -15  10       56.59       57.96      3.20 o 
  -2 -15  10      331.54      342.23      9.47 o 
  -1 -15  10       11.35        9.41      2.57 o 
   0 -15  10        0.99        5.00      3.34 o 
   1 -15  10       75.70       78.36      4.85 o 
   2 -15  10        4.78        5.35      2.34 o 
   3 -15  10        2.14        3.64      2.52 o 
   4 -15  10        6.52        9.12      2.79 o 
   5 -15  10        2.35        6.04      7.27 o 
  -6 -14  10       64.21       50.83      5.24 o 
  -5 -14  10        0.68       -2.83      3.17 o 
  -4 -14  10      112.21      124.20      5.33 o 
  -3 -14  10       21.84        8.84      2.82 o 
  -2 -14  10        0.88        3.11      2.39 o 
  -1 -14  10        5.41        7.06      2.48 o 
   0 -14  10        7.60        8.61      2.67 o 
   1 -14  10        0.26        3.61      2.07 o 
   2 -14  10      470.45      466.53     17.28 o 
   3 -14  10       10.38        9.94      2.68 o 
   4 -14  10        3.05        1.74      3.05 o 
   5 -14  10        6.30        9.20      2.63 o 
  -7 -13  10        2.70       -2.99      2.99 o 
  -6 -13  10       93.43       93.46     10.92 o 
  -5 -13  10        0.04       -0.23      2.18 o 
  -4 -13  10       41.40       54.52      4.05 o 
  -3 -13  10       16.19       21.65      2.47 o 
  -2 -13  10        4.64        7.49      1.61 o 
  -1 -13  10       25.33       22.09      3.03 o 
   0 -13  10       23.50       17.01      2.64 o 
   1 -13  10        4.80        5.86      2.52 o 
   2 -13  10        0.87        2.94      2.24 o 
   3 -13  10        0.89       -0.57      3.27 o 
   4 -13  10       14.83       11.99      2.68 o 
   5 -13  10       12.05       12.32      4.15 o 
   6 -13  10       31.81       41.06      7.99 o 
  -8 -12  10        5.18        1.03      5.07 o 
  -7 -12  10        0.14       -2.60      8.61 o 
  -6 -12  10       98.61      112.96     11.71 o 
  -5 -12  10      101.06       94.80      5.23 o 
  -4 -12  10      660.29      670.39     11.40 o 
  -3 -12  10        1.48        3.13      1.72 o 
  -2 -12  10        0.00       -1.37      1.37 o 
  -1 -12  10        0.25        0.49      1.93 o 
   0 -12  10        8.54        6.76      2.15 o 
   1 -12  10      102.38      104.32      5.52 o 
   2 -12  10        5.09        4.75      2.37 o 
   3 -12  10        5.39        8.11      4.41 o 
   4 -12  10        3.61        6.39      2.29 o 
   5 -12  10      238.68      220.50      9.08 o 
   6 -12  10       19.31       13.92      2.91 o 
  -8 -11  10       21.64       23.93      8.34 o 
  -7 -11  10        0.55       -2.78      3.72 o 
  -6 -11  10      153.67      159.18      8.75 o 
  -5 -11  10      266.22      266.95      7.64 o 
  -4 -11  10      354.58      345.14      8.77 o 
  -3 -11  10      125.62      135.44      4.46 o 
  -2 -11  10       10.21       14.93      2.00 o 
  -1 -11  10      309.22      249.26      5.19 o 
   0 -11  10       37.08       30.95      3.45 o 
   1 -11  10        4.81        3.27      2.17 o 
   2 -11  10      277.56      272.19      8.97 o 
   3 -11  10       60.41       59.00      4.05 o 
   4 -11  10       56.39       53.13      4.00 o 
   5 -11  10       63.71       64.57      4.52 o 
   6 -11  10       70.21       67.07      4.73 o 
  -8 -10  10       10.79        5.28      4.17 o 
  -7 -10  10       16.38       14.22      5.09 o 
  -6 -10  10        1.70        0.83      2.77 o 
  -5 -10  10       45.63       48.71      3.90 o 
  -4 -10  10       38.75       38.45      4.61 o 
  -3 -10  10      799.12      754.73     11.67 o 
  -2 -10  10       80.15       64.67      3.26 o 
  -1 -10  10     1072.21     1072.70     15.73 o 
   0 -10  10       84.63       80.26      4.89 o 
   1 -10  10      492.69      485.64     11.29 o 
   2 -10  10       31.79       44.72      3.88 o 
   3 -10  10       70.32       56.86      3.95 o 
   4 -10  10      307.84      290.13      7.82 o 
   5 -10  10      150.70      151.11      5.82 o 
   6 -10  10        0.84        2.23      2.43 o 
   7 -10  10        1.19        3.24      3.21 o 
  -9  -9  10       80.64       90.55     13.81 o 
  -8  -9  10      125.40      133.08     10.61 o 
  -7  -9  10        0.01       -0.10      4.41 o 
  -6  -9  10       85.69       85.32      7.14 o 
  -5  -9  10       48.10       49.18      3.81 o 
  -4  -9  10        4.73        2.40      1.73 o 
  -3  -9  10      593.72      563.83      9.50 o 
  -2  -9  10      881.19      866.05     12.49 o 
  -1  -9  10        8.92       10.47      2.98 o 
   0  -9  10       38.09       32.55      1.67 o 
   1  -9  10       61.39       64.59      4.40 o 
   2  -9  10      723.29      714.23     14.50 o 
   3  -9  10      250.14      251.06      7.02 o 
   4  -9  10       53.81       48.04      3.68 o 
   5  -9  10       45.71       40.21      3.54 o 
   6  -9  10        0.74       -0.09      1.88 o 
   7  -9  10        9.02       10.05      4.14 o 
  -9  -8  10        2.64       -3.84      7.85 o 
  -8  -8  10        1.05       -1.39      4.80 o 
  -7  -8  10       51.09       48.86      4.66 o 
  -6  -8  10        1.21       -2.21      2.70 o 
  -5  -8  10       28.90       30.70      3.14 o 
  -4  -8  10       32.23       28.73      2.55 o 
  -3  -8  10      937.84      908.89     13.59 o 
  -2  -8  10       21.94       11.62      1.82 o 
  -1  -8  10       27.59       26.89      2.78 o 
   0  -8  10      194.20      170.80      4.50 o 
   1  -8  10       69.83       73.33      4.56 o 
   2  -8  10      303.83      267.23      6.98 o 
   3  -8  10      241.60      231.99      5.82 o 
   4  -8  10      201.68      193.11      5.54 o 
   5  -8  10        6.72        6.43      1.99 o 
   6  -8  10        0.43       -0.27      1.93 o 
   7  -8  10        0.00        5.56      2.86 o 
  -9  -7  10        0.86        0.47      3.73 o 
  -8  -7  10      121.90      106.58      8.58 o 
  -7  -7  10       22.27       17.13      3.38 o 
  -6  -7  10      233.68      237.41      8.02 o 
  -5  -7  10      281.86      264.63      6.18 o 
  -4  -7  10       97.44       94.37      3.88 o 
  -3  -7  10      743.83      779.20     12.78 o 
  -2  -7  10      179.51      192.43      5.37 o 
  -1  -7  10      188.26      169.60      6.31 o 
   0  -7  10      839.61      801.84     12.97 o 
   1  -7  10     1980.93     1977.09     21.82 o 
   2  -7  10      454.63      425.50      8.04 o 
   3  -7  10      526.08      497.91      9.07 o 
   4  -7  10        6.63        3.00      3.03 o 
   5  -7  10      109.33       90.34      4.51 o 
   6  -7  10        2.11        3.22      1.94 o 
   7  -7  10        8.18        8.02      2.52 o 
  -9  -6  10      428.14      440.69     15.67 o 
  -8  -6  10      203.05      189.23      9.60 o 
  -7  -6  10       97.77       88.00     10.61 o 
  -6  -6  10       26.32       27.37      3.51 o 
  -5  -6  10      213.01      196.96      9.33 o 
  -4  -6  10      102.37      113.41      3.53 o 
  -3  -6  10       42.06       47.64      2.52 o 
  -2  -6  10       42.86       34.28      5.72 o 
  -1  -6  10      111.10      109.97      5.47 o 
   0  -6  10     1005.79     1026.18     17.07 o 
   1  -6  10      769.21      786.69     14.27 o 
   2  -6  10        7.19        6.29      2.08 o 
   3  -6  10       83.93       84.62      4.80 o 
   4  -6  10       10.31        9.43      2.03 o 
   5  -6  10       29.80       31.05      2.95 o 
   6  -6  10       79.39       88.14      4.63 o 
   7  -6  10        0.97        3.63      2.31 o 
   8  -6  10      149.66      164.19      7.37 o 
 -10  -5  10       38.78       18.75      8.82 o 
  -9  -5  10      230.72      239.66     15.62 o 
  -8  -5  10        7.55        1.87      3.34 o 
  -7  -5  10       77.80       79.13      6.97 o 
  -6  -5  10      104.30      107.82      5.69 o 
  -5  -5  10        4.33        0.11      1.78 o 
  -4  -5  10       37.76       48.12      2.84 o 
  -3  -5  10      196.65      190.84      4.95 o 
  -2  -5  10      342.09      329.54      7.60 o 
  -1  -5  10      938.90      956.84     13.47 o 
   0  -5  10      203.24      196.62      7.87 o 
   1  -5  10      486.30      480.73      9.13 o 
   2  -5  10      176.02      181.02      5.00 o 
   3  -5  10      219.57      205.61      5.42 o 
   4  -5  10       50.39       46.15      3.24 o 
   5  -5  10        1.16        4.63      1.93 o 
   6  -5  10      132.69      132.57      5.44 o 
   7  -5  10       31.11       30.55      3.42 o 
   8  -5  10        2.22        4.24      2.48 o 
 -10  -4  10       45.73       37.02      9.85 o 
  -9  -4  10      141.30      145.66      8.91 o 
  -8  -4  10        5.59        7.72      3.38 o 
  -7  -4  10       93.59       85.86      6.95 o 
  -6  -4  10      360.43      349.95      9.38 o 
  -5  -4  10       14.19       18.29      3.38 o 
  -4  -4  10      247.90      246.13      5.70 o 
  -3  -4  10      243.45      252.79      5.39 o 
  -2  -4  10        0.00       -0.88      0.88 o 
  -1  -4  10      115.06       98.24      4.00 o 
   0  -4  10        3.01        0.70      2.08 o 
   1  -4  10       67.63       71.98      3.77 o 
   2  -4  10       58.54       59.89      3.40 o 
   3  -4  10     1031.39     1000.54     14.61 o 
   4  -4  10        0.28        1.47      1.65 o 
   5  -4  10       60.96       64.43      3.98 o 
   6  -4  10      243.53      232.36      7.65 o 
   7  -4  10        3.86        8.12      2.58 o 
   8  -4  10       42.65       37.11      3.88 o 
 -10  -3  10       74.45       79.02     12.86 o 
  -9  -3  10       55.08       64.92     10.28 o 
  -8  -3  10      151.94      147.76      8.10 o 
  -7  -3  10       46.34       43.63      4.16 o 
  -6  -3  10      173.60      175.38      4.43 o 
  -5  -3  10      481.30      497.91      9.51 o 
  -4  -3  10        1.65        2.90      1.06 o 
  -3  -3  10      240.37      241.32      4.96 o 
  -2  -3  10       22.05       28.78      2.02 o 
  -1  -3  10     1883.54     1959.25     22.72 o 
   0  -3  10     1516.18     1555.75     18.75 o 
   1  -3  10      168.58      169.05      5.23 o 
   2  -3  10       31.21       37.97      2.89 o 
   3  -3  10       85.07       76.83      3.89 o 
   4  -3  10      206.02      205.47      5.72 o 
   5  -3  10      114.26      115.82      4.67 o 
   6  -3  10       68.14       72.21      4.40 o 
   7  -3  10        5.99        9.22      2.56 o 
   8  -3  10       29.78       38.09      3.94 o 
 -10  -2  10      174.67      168.74      9.14 o 
  -9  -2  10       35.19       33.51      5.46 o 
  -8  -2  10        8.58       10.21      2.40 o 
  -7  -2  10        9.98       10.84      2.04 o 
  -6  -2  10       15.93       18.94      2.15 o 
  -5  -2  10      190.00      194.03      5.58 o 
  -4  -2  10       55.69       61.99      2.75 o 
  -3  -2  10      206.36      207.05      4.12 o 
  -2  -2  10      807.13      842.94     10.26 o 
  -1  -2  10      643.76      658.56      8.55 o 
   0  -2  10       38.60       60.42      2.90 o 
   1  -2  10      242.35      236.80      5.22 o 
   2  -2  10       73.26       58.59      3.32 o 
   3  -2  10       32.82       38.44      2.96 o 
   4  -2  10     1326.57     1240.17     17.66 o 
   5  -2  10      121.76      115.58      5.84 o 
   6  -2  10        2.02        1.62      2.01 o 
   7  -2  10        0.03        2.11      2.25 o 
   8  -2  10       49.58       44.47      4.18 o 
 -10  -1  10      127.33      125.56      7.92 o 
  -9  -1  10       22.17       23.04      3.05 o 
  -8  -1  10        0.40        0.72      1.71 o 
  -7  -1  10      991.57     1020.37     15.02 o 
  -6  -1  10      335.69      346.17      7.93 o 
  -5  -1  10      426.52      421.84      8.55 o 
  -4  -1  10        9.63       10.53      1.76 o 
  -3  -1  10       32.98       34.83      2.12 o 
  -2  -1  10       27.56       29.07      2.66 o 
  -1  -1  10       11.23       12.21      1.44 o 
   0  -1  10      207.79      204.47      4.87 o 
   1  -1  10        0.08       -0.93      1.21 o 
   2  -1  10      877.55      834.27     12.85 o 
   3  -1  10      460.88      460.68      8.65 o 
   4  -1  10       86.97       81.33      4.21 o 
   5  -1  10        9.93       16.18      2.49 o 
   6  -1  10        1.61        2.12      2.02 o 
   7  -1  10        1.09        0.72      2.46 o 
   8  -1  10       11.22       12.12      2.97 o 
 -10   0  10       24.28       22.05      3.61 o 
  -9   0  10       23.55       26.55      3.13 o 
  -8   0  10       47.93       48.53      3.42 o 
  -7   0  10      356.81      374.74      7.76 o 
  -6   0  10      628.89      578.09     13.13 o 
  -5   0  10        9.91       10.55      1.95 o 
  -4   0  10      106.29      115.45      4.08 o 
  -3   0  10      346.54      338.58      5.45 o 
  -2   0  10      107.19       92.99      3.02 o 
  -1   0  10        0.01        3.59      1.34 o 
   0   0  10       17.92       26.71      1.90 o 
   1   0  10      327.58      347.35      6.56 o 
   2   0  10      612.35      559.72      8.41 o 
   3   0  10      256.78      225.98      5.83 o 
   4   0  10       28.64       28.07      2.77 o 
   5   0  10        6.65        3.15      1.93 o 
   6   0  10       43.17       48.67      4.28 o 
   7   0  10        9.66       15.81      2.89 o 
   8   0  10        2.58        7.52      2.72 o 
 -10   1  10        6.94       12.54      3.39 o 
  -9   1  10       33.80       36.51      3.11 o 
  -8   1  10      111.43      103.37      4.57 o 
  -7   1  10      321.56      320.91      7.84 o 
  -6   1  10      194.83      211.11      5.96 o 
  -5   1  10      352.69      355.35      7.70 o 
  -4   1  10      176.03      185.12      5.67 o 
  -3   1  10      194.96      176.20      4.08 o 
  -2   1  10      512.74      566.02      7.72 o 
  -1   1  10        6.84        8.14      1.80 o 
   0   1  10        1.55        4.13      1.26 o 
   1   1  10       64.17       75.40      3.24 o 
   2   1  10       87.96       96.96      3.75 o 
   3   1  10       57.81       75.69      3.90 o 
   4   1  10        1.30        2.15      1.69 o 
   5   1  10       55.17       62.96      3.97 o 
   6   1  10      349.74      360.87      8.62 o 
   7   1  10        2.18        6.28      2.54 o 
   8   1  10       14.43       30.02      5.80 o 
 -10   2  10      106.04      104.60      5.05 o 
  -9   2  10        0.26        2.39      1.81 o 
  -8   2  10        3.08        5.23      1.80 o 
  -7   2  10       28.39       24.58      2.69 o 
  -6   2  10      422.06      416.67     10.43 o 
  -5   2  10      199.67      191.99      5.41 o 
  -4   2  10       24.55       30.19      2.61 o 
  -3   2  10     2839.94     2902.40     32.16 o 
  -2   2  10       86.59       86.66      3.09 o 
  -1   2  10      147.00      154.26      3.72 o 
   0   2  10       31.90       36.15      2.22 o 
   1   2  10        1.40        3.29      1.25 o 
   2   2  10       72.65       68.19      3.15 o 
   3   2  10      243.72      247.04      6.17 o 
   4   2  10      124.25      133.59      4.88 o 
   5   2  10       29.76       30.48      3.04 o 
   6   2  10       28.60       30.55      3.19 o 
   7   2  10        1.17        3.86      2.34 o 
   8   2  10        3.34        0.99      5.27 o 
 -10   3  10       97.78       94.10      4.02 o 
  -9   3  10       17.52       13.04      2.24 o 
  -8   3  10       37.84       40.83      3.37 o 
  -7   3  10        4.51        5.92      1.80 o 
  -6   3  10        0.00        1.49      1.56 o 
  -5   3  10      174.56      163.05      4.97 o 
  -4   3  10      259.50      242.93      5.96 o 
  -3   3  10        4.56       10.11      1.94 o 
  -2   3  10      652.16      683.24      9.83 o 
  -1   3  10       69.52       87.12      2.87 o 
   0   3  10       82.88       95.31      3.52 o 
   1   3  10       59.76       76.32      3.17 o 
   2   3  10      121.35      126.06      3.91 o 
   3   3  10       22.50       16.51      1.84 o 
   4   3  10      136.70      135.38      5.74 o 
   5   3  10        6.65        4.43      1.80 o 
   6   3  10       39.71       43.34      3.70 o 
   7   3  10        0.00       -0.50      5.91 o 
   8   3  10      212.24      228.22     14.33 o 
 -10   4  10        1.63        2.61      3.11 o 
  -9   4  10        1.15        0.05      1.50 o 
  -8   4  10        4.74        5.20      1.81 o 
  -7   4  10        7.41        4.84      1.82 o 
  -6   4  10      241.98      245.17      6.27 o 
  -5   4  10      513.55      500.25      9.34 o 
  -4   4  10        0.02        0.79      1.34 o 
  -3   4  10      244.84      244.68      6.05 o 
  -2   4  10      209.85      212.55      4.74 o 
  -1   4  10        2.93        0.71      1.35 o 
   0   4  10       32.44       21.42      2.10 o 
   1   4  10       58.10       50.15      2.67 o 
   2   4  10      311.28      325.11      6.12 o 
   3   4  10       46.68       48.94      2.63 o 
   4   4  10       51.04       45.13      2.92 o 
   5   4  10       27.11       26.49      4.00 o 
   6   4  10        9.91        4.03      2.93 o 
   7   4  10       80.55       90.32      6.87 o 
  -9   5  10       58.08       53.28      4.72 o 
  -8   5  10       80.28       75.85      6.11 o 
  -7   5  10        1.25        1.24      1.48 o 
  -6   5  10       81.74       75.15      4.46 o 
  -5   5  10      186.33      185.13      5.15 o 
  -4   5  10       86.34       83.49      3.73 o 
  -3   5  10      202.45      213.55      5.48 o 
  -2   5  10        2.67        2.58      1.60 o 
  -1   5  10       51.27       58.59      3.14 o 
   0   5  10       56.00       61.36      3.91 o 
   1   5  10       11.22        9.46      1.90 o 
   2   5  10      365.62      365.97      8.30 o 
   3   5  10        2.46        3.80      2.13 o 
   4   5  10      143.46      136.48      6.78 o 
   5   5  10       44.40       49.93      5.10 o 
   6   5  10        0.62        5.19      3.29 o 
   7   5  10        5.47        8.05      3.70 o 
  -9   6  10       15.89       19.03      5.27 o 
  -8   6  10        1.48        0.52      2.36 o 
  -7   6  10      219.13      203.76      5.04 o 
  -6   6  10      112.04      112.62      4.06 o 
  -5   6  10       45.56       46.70      2.94 o 
  -4   6  10        9.24       12.80      1.86 o 
  -3   6  10      104.50      103.15      5.11 o 
  -2   6  10        2.10        2.39      1.45 o 
  -1   6  10       17.41       17.73      2.42 o 
   0   6  10        1.11       -0.37      1.29 o 
   1   6  10       60.88       62.76      4.59 o 
   2   6  10      651.56      622.93     11.63 o 
   3   6  10      763.99      730.80     13.35 o 
   4   6  10      251.41      232.50      7.21 o 
   5   6  10       56.43       70.79      5.94 o 
   6   6  10       14.15       10.36      3.84 o 
   7   6  10        1.38        4.64      3.72 o 
  -9   7  10       22.98       19.39      3.79 o 
  -8   7  10       33.62       32.68      4.19 o 
  -7   7  10        3.01        1.58      2.33 o 
  -6   7  10       34.03       33.15      2.85 o 
  -5   7  10       14.86       17.56      2.01 o 
  -4   7  10      153.73      143.38      5.28 o 
  -3   7  10      253.55      250.12      6.73 o 
  -2   7  10      177.03      199.44      7.33 o 
  -1   7  10      210.81      194.12      5.56 o 
   0   7  10      135.53      138.57      5.02 o 
   1   7  10      168.34      163.36      4.84 o 
   2   7  10       16.73       16.09      2.22 o 
   3   7  10      172.03      175.84      6.23 o 
   4   7  10      115.29      104.78      5.60 o 
   5   7  10       23.67       18.40      3.96 o 
   6   7  10       11.93        9.52      4.18 o 
   7   7  10        0.39        0.59      3.64 o 
  -9   8  10      172.00      153.10      7.68 o 
  -8   8  10       12.11        9.61      3.04 o 
  -7   8  10      404.64      393.17     11.01 o 
  -6   8  10       45.65       43.07      5.00 o 
  -5   8  10        4.46        5.26      1.32 o 
  -4   8  10        7.87        6.85      1.76 o 
  -3   8  10       68.24       67.66      3.79 o 
  -2   8  10       16.22       19.32      3.76 o 
  -1   8  10       93.22       95.42      5.42 o 
   0   8  10      383.70      387.35      8.39 o 
   1   8  10      763.95      730.82     12.85 o 
   2   8  10       62.54       50.16      3.90 o 
   3   8  10        8.14       11.52      2.64 o 
   4   8  10      120.32      109.08      5.65 o 
   5   8  10       92.98       94.84      7.09 o 
   6   8  10        1.33       -3.75      3.75 o 
   7   8  10        6.12       -1.77      5.99 o 
  -9   9  10        2.45        4.00      4.89 o 
  -8   9  10       11.50        5.36      3.28 o 
  -7   9  10       26.01       17.62      3.87 o 
  -6   9  10      142.14      141.45      7.63 o 
  -5   9  10       98.94       99.58     13.87 o 
  -4   9  10      153.76      136.65      4.29 o 
  -3   9  10       10.58       13.21      2.56 o 
  -2   9  10      973.60      954.10     14.58 o 
  -1   9  10       25.96       31.17      2.84 o 
   0   9  10       89.24       92.57      5.61 o 
   1   9  10       36.52       45.74      4.53 o 
   2   9  10        0.98        0.91      2.12 o 
   3   9  10        4.69        2.63      4.09 o 
   4   9  10        6.33        5.37      3.48 o 
   5   9  10        3.82       -0.30      3.29 o 
   6   9  10       94.71      108.89      8.12 o 
  -8  10  10        3.25        5.39      3.25 o 
  -7  10  10       64.89       57.90      5.91 o 
  -6  10  10       52.30       60.11      5.82 o 
  -5  10  10      157.05      138.03      7.32 o 
  -4  10  10        3.89        8.74      2.94 o 
  -3  10  10      789.73      768.70     13.73 o 
  -2  10  10      669.65      703.19     17.83 o 
  -1  10  10      595.79      601.96     12.97 o 
   0  10  10      284.50      286.55     11.85 o 
   1  10  10        1.30       -1.86      1.86 o 
   2  10  10        6.37        2.35      2.34 o 
   3  10  10      107.73      123.09      7.04 o 
   4  10  10        8.56       13.34      3.99 o 
   5  10  10        1.51       -0.72      4.18 o 
   6  10  10       23.51       10.30     15.37 o 
  -8  11  10      170.06      187.61     13.63 o 
  -7  11  10       13.54       19.62      5.02 o 
  -6  11  10       17.02       18.26      3.91 o 
  -5  11  10       74.34       68.56      6.17 o 
  -4  11  10      133.35      130.28     10.35 o 
  -3  11  10      118.19      119.08      6.94 o 
  -2  11  10        0.91        2.59      1.80 o 
  -1  11  10      683.56      682.79     12.16 o 
   0  11  10       86.89       84.78      4.48 o 
   1  11  10       52.94       48.50      3.86 o 
   2  11  10       12.03        9.53      2.71 o 
   3  11  10       37.27       38.05      6.05 o 
   4  11  10       12.59        8.45      5.62 o 
   5  11  10       39.31       40.98      5.60 o 
  -7  12  10       11.31        5.18      5.17 o 
  -6  12  10       61.82       73.86      6.69 o 
  -5  12  10        0.66        0.58      3.03 o 
  -4  12  10      129.75      160.10      8.18 o 
  -3  12  10      419.82      385.81     12.94 o 
  -2  12  10      133.12      124.08      4.55 o 
  -1  12  10       82.86       79.55      4.16 o 
   0  12  10       84.61       90.81      4.66 o 
   1  12  10       14.06       11.16      2.87 o 
   2  12  10        3.62       -2.10      2.10 o 
   3  12  10        5.13        0.37      3.23 o 
   4  12  10      123.55      133.66      8.05 o 
   5  12  10        4.10       -2.18      5.62 o 
  -7  13  10       45.54       37.53      5.30 o 
  -6  13  10       10.02        6.58      3.32 o 
  -5  13  10       51.71       62.61      6.52 o 
  -4  13  10       18.14       18.83      9.84 o 
  -3  13  10       30.16       32.21      4.69 o 
  -2  13  10      129.02      126.86      7.70 o 
  -1  13  10       39.67       35.42      3.52 o 
   0  13  10       15.99       10.97      2.57 o 
   1  13  10       38.33       38.68      3.74 o 
   2  13  10       28.41       31.53      5.96 o 
   3  13  10        3.35        3.75      3.60 o 
   4  13  10       22.65       25.01      5.38 o 
  -6  14  10       25.62       26.99      6.45 o 
  -5  14  10       18.01       24.85      4.50 o 
  -4  14  10        9.45        7.95      3.46 o 
  -3  14  10        0.31       -0.89      2.66 o 
  -2  14  10      158.05      146.89      8.31 o 
  -1  14  10       14.49       12.63      2.17 o 
   0  14  10       19.42       24.47      3.25 o 
   1  14  10      119.42      127.07      5.80 o 
   2  14  10      149.29      167.30      6.78 o 
   3  14  10        2.97       -2.98      4.46 o 
   4  14  10       67.11       75.08     10.24 o 
  -5  15  10       50.17       56.23      6.21 o 
  -4  15  10       59.12       66.69      7.84 o 
  -3  15  10        0.23       -2.50      2.75 o 
  -2  15  10        2.70        6.43      3.45 o 
  -1  15  10        0.92        2.10      3.38 o 
   0  15  10        4.21        5.01      2.26 o 
   1  15  10       30.39       30.71      5.25 o 
   2  15  10       39.66       43.27      4.26 o 
   3  15  10       13.00       10.87      6.48 o 
  -4  16  10       39.78       35.71      7.80 o 
  -3  16  10        5.41        2.62      3.33 o 
  -2  16  10       16.27       15.33      4.29 o 
  -1  16  10       18.11       14.00      4.99 o 
   0  16  10       59.83       58.23      4.35 o 
   1  16  10       15.64       14.54      2.99 o 
   2  16  10        1.04       -5.82      5.82 o 
  -3  17  10       20.46       27.34      5.04 o 
  -2  17  10       12.31        2.33      3.52 o 
  -1  17  10       14.18       26.67      5.15 o 
   0  17  10       38.43       37.71      6.17 o 
  -3 -18  11       18.59       24.48      8.23 o 
  -2 -18  11       44.68       50.63      5.48 o 
  -1 -18  11       31.24       35.54      4.53 o 
   0 -18  11       20.29       26.61      4.07 o 
   1 -18  11        4.63        4.78      2.99 o 
  -4 -17  11        0.01        1.88      3.41 o 
  -3 -17  11       31.92       29.24      4.64 o 
  -2 -17  11      190.17      199.48      8.39 o 
  -1 -17  11       20.54       14.15      4.03 o 
   0 -17  11       18.08       20.45      3.63 o 
   1 -17  11       52.62       42.17      4.12 o 
   2 -17  11       79.16       95.46      5.50 o 
  -5 -16  11       33.58       37.45      9.04 o 
  -4 -16  11      167.55      199.86      6.81 o 
  -3 -16  11        0.21       -2.60      2.60 o 
  -2 -16  11        0.70        3.16      2.84 o 
  -1 -16  11       23.25       17.01      3.23 o 
   0 -16  11       53.90       59.75      4.76 o 
   1 -16  11        7.30       10.48      2.84 o 
   2 -16  11        7.30        6.89      2.61 o 
   3 -16  11        2.03        6.04      2.50 o 
  -6 -15  11       43.14       45.76      8.00 o 
  -5 -15  11      158.38      171.44      7.90 o 
  -4 -15  11       11.67        7.93      5.27 o 
  -3 -15  11        6.66        4.95      3.30 o 
  -2 -15  11       34.19       44.85      4.38 o 
  -1 -15  11        2.01        1.56      2.43 o 
   0 -15  11       18.80       21.64      3.09 o 
   1 -15  11      396.24      380.21     11.76 o 
   2 -15  11      263.09      238.90      7.52 o 
   3 -15  11        5.37       10.97      2.95 o 
   4 -15  11        0.08        8.39      6.65 o 
  -6 -14  11      193.75      220.58      8.97 o 
  -5 -14  11        3.11        5.42      2.83 o 
  -4 -14  11       35.46       28.13      5.93 o 
  -3 -14  11        3.38        1.61      1.68 o 
  -2 -14  11      238.81      249.27      7.89 o 
  -1 -14  11       67.76       65.08      4.76 o 
   0 -14  11        0.46        4.26      2.19 o 
   1 -14  11       91.70       97.00      5.16 o 
   2 -14  11        4.00        2.74      3.73 o 
   3 -14  11        7.57       10.17      3.04 o 
   4 -14  11       18.60       18.24      3.45 o 
   5 -14  11        0.59       -3.00      5.56 o 
  -7 -13  11      109.65      120.02      9.24 o 
  -6 -13  11       33.13       36.27      4.80 o 
  -5 -13  11       37.91       38.31      3.90 o 
  -4 -13  11        0.49       -1.47      1.79 o 
  -3 -13  11        9.13        5.74      2.13 o 
  -2 -13  11       23.60       21.58      2.13 o 
  -1 -13  11        4.07        4.07      3.72 o 
   0 -13  11      513.25      470.33     10.61 o 
   1 -13  11       26.39       36.14      6.04 o 
   2 -13  11       43.26       36.53      5.46 o 
   3 -13  11        3.12        2.30      3.05 o 
   4 -13  11        5.58        6.85      3.30 o 
   5 -13  11        2.84        3.74      2.96 o 
  -7 -12  11        4.15        0.38      3.90 o 
  -6 -12  11       24.71       23.44      7.21 o 
  -5 -12  11        1.84        2.80      2.17 o 
  -4 -12  11      555.76      512.99      9.77 o 
  -3 -12  11        4.04        3.53      1.74 o 
  -2 -12  11        0.65        0.69      1.43 o 
  -1 -12  11       73.64       67.62      4.76 o 
   0 -12  11       11.46       14.29      2.98 o 
   1 -12  11        2.93        9.51      2.68 o 
   2 -12  11        6.12        6.65      2.45 o 
   3 -12  11       26.09       31.64      3.74 o 
   4 -12  11        9.69        9.24      2.63 o 
   5 -12  11       12.28       13.12      2.85 o 
   6 -12  11       35.62       38.33      4.10 o 
  -8 -11  11        0.27       -2.97      7.15 o 
  -7 -11  11        4.75       -1.32     10.82 o 
  -6 -11  11        1.56        2.80      3.34 o 
  -5 -11  11       44.53       48.84      4.00 o 
  -4 -11  11      124.84      136.94      5.17 o 
  -3 -11  11      101.68      102.57      6.51 o 
  -2 -11  11      301.99      243.38      5.83 o 
  -1 -11  11       79.92       62.27      3.20 o 
   0 -11  11      347.73      325.74      9.45 o 
   1 -11  11       16.35       17.01      3.64 o 
   2 -11  11       84.18       80.73      4.99 o 
   3 -11  11      333.81      329.93     12.43 o 
   4 -11  11        0.06        2.31      2.05 o 
   5 -11  11        0.39        0.65      2.18 o 
   6 -11  11       17.71       15.70      3.96 o 
  -8 -10  11       13.93       13.75      5.25 o 
  -7 -10  11       11.60        5.15      3.92 o 
  -6 -10  11       47.00       48.02      7.57 o 
  -5 -10  11       97.33       91.71      4.91 o 
  -4 -10  11       23.08       21.63      3.01 o 
  -3 -10  11      352.76      323.61      7.67 o 
  -2 -10  11       75.43       76.30      3.53 o 
  -1 -10  11        1.80        8.13      1.75 o 
   0 -10  11       36.68       30.66      4.79 o 
   1 -10  11       40.70       52.05      5.52 o 
   2 -10  11       39.55       40.54      3.89 o 
   3 -10  11        0.31       -1.74      1.74 o 
   4 -10  11       63.79       54.23      4.14 o 
   5 -10  11        0.63        0.20      2.05 o 
   6 -10  11       35.54       40.83      4.25 o 
  -9  -9  11       23.70        8.10      8.05 o 
  -8  -9  11        2.74        2.95      3.85 o 
  -7  -9  11        6.65       -0.24      3.03 o 
  -6  -9  11        0.41        0.99      2.88 o 
  -5  -9  11       16.69       17.64      2.77 o 
  -4  -9  11      799.40      718.59     11.55 o 
  -3  -9  11      118.44      124.00      4.29 o 
  -2  -9  11      138.17      119.12      4.44 o 
  -1  -9  11      726.25      719.63     11.94 o 
   0  -9  11       72.42       78.61      5.25 o 
   1  -9  11       39.06       34.71      3.67 o 
   2  -9  11        2.03       -0.55      2.06 o 
   3  -9  11      398.37      378.34      9.12 o 
   4  -9  11      153.14      152.20      5.79 o 
   5  -9  11       24.27       20.76      2.93 o 
   6  -9  11        1.89        2.53      2.32 o 
   7  -9  11        4.66        5.75      2.64 o 
  -9  -8  11        8.38        7.09      5.99 o 
  -8  -8  11        8.09        1.95      3.79 o 
  -7  -8  11      187.04      188.50      9.77 o 
  -6  -8  11       26.14       22.64      4.50 o 
  -5  -8  11        6.50        6.18      2.15 o 
  -4  -8  11        0.26       -1.45      1.45 o 
  -3  -8  11      155.64      137.57      4.44 o 
  -2  -8  11       52.16       44.74      3.33 o 
  -1  -8  11        5.27        5.27      1.63 o 
   0  -8  11      252.78      242.11      5.75 o 
   1  -8  11      264.28      250.70      5.12 o 
   2  -8  11     1058.32     1095.33     20.07 o 
   3  -8  11      911.80      913.95     15.89 o 
   4  -8  11        0.10        0.11      1.91 o 
   5  -8  11        0.00        0.76      1.77 o 
   6  -8  11        0.65        0.54      2.04 o 
   7  -8  11       19.70       28.59      3.50 o 
  -9  -7  11       16.19       13.82      4.53 o 
  -8  -7  11       46.64       44.94     11.45 o 
  -7  -7  11       61.38       62.88      5.16 o 
  -6  -7  11      182.27      168.58      6.85 o 
  -5  -7  11        3.05        5.95      2.24 o 
  -4  -7  11      107.76       99.83      3.91 o 
  -3  -7  11      262.42      260.60      5.96 o 
  -2  -7  11        4.65        0.84      1.58 o 
  -1  -7  11       66.63       57.52      6.09 o 
   0  -7  11       12.09       19.20      2.15 o 
   1  -7  11        0.06        0.45      1.48 o 
   2  -7  11      534.98      585.37     12.81 o 
   3  -7  11        0.71        2.15      1.88 o 
   4  -7  11      275.00      259.47      6.65 o 
   5  -7  11       65.24       69.16      4.20 o 
   6  -7  11       39.27       34.66      5.27 o 
   7  -7  11       91.40       97.25      5.45 o 
  -9  -6  11        0.49        1.19      3.56 o 
  -8  -6  11      100.32      110.06     10.98 o 
  -7  -6  11        0.49       -2.52      2.52 o 
  -6  -6  11      526.06      492.44     12.03 o 
  -5  -6  11       30.31       36.96      3.76 o 
  -4  -6  11      174.04      185.90      4.51 o 
  -3  -6  11       46.29       44.69      2.88 o 
  -2  -6  11       56.83       54.81      4.84 o 
  -1  -6  11      352.61      343.14     10.25 o 
   0  -6  11      480.21      470.74     20.27 o 
   1  -6  11      619.87      602.28     11.01 o 
   2  -6  11        1.41       -1.83      2.48 o 
   3  -6  11      169.81      177.83      5.42 o 
   4  -6  11       61.69       51.76      3.54 o 
   5  -6  11      523.38      501.68     10.07 o 
   6  -6  11      249.44      244.07      7.12 o 
   7  -6  11        0.86        4.27      2.34 o 
  -9  -5  11        1.43       -0.37      3.36 o 
  -8  -5  11       72.43       79.32      7.38 o 
  -7  -5  11        7.81        3.56      3.19 o 
  -6  -5  11      141.41      131.96      6.07 o 
  -5  -5  11       92.03       89.71      5.39 o 
  -4  -5  11       72.77       84.33      3.50 o 
  -3  -5  11       24.54       32.37      2.84 o 
  -2  -5  11        0.00        0.51      1.42 o 
  -1  -5  11      183.91      180.07      9.30 o 
   0  -5  11      298.42      303.18      7.03 o 
   1  -5  11      197.69      174.08      6.37 o 
   2  -5  11       79.99       68.25      3.75 o 
   3  -5  11       54.24       54.74      3.51 o 
   4  -5  11       11.94        9.72      2.23 o 
   5  -5  11        2.12        3.20      2.09 o 
   6  -5  11        0.02        2.50      2.08 o 
   7  -5  11        1.93        4.85      2.46 o 
  -9  -4  11       88.68       83.91      7.62 o 
  -8  -4  11       80.14       83.98     20.50 o 
  -7  -4  11        4.26        3.54      3.08 o 
  -6  -4  11       35.20       30.97      3.68 o 
  -5  -4  11       98.74       96.51      6.56 o 
  -4  -4  11       28.42       41.95      2.69 o 
  -3  -4  11       37.49       32.36      2.91 o 
  -2  -4  11       49.86       50.08      2.55 o 
  -1  -4  11      350.81      330.46      6.24 o 
   0  -4  11      157.50      145.06      4.94 o 
   1  -4  11       11.82        7.29      2.24 o 
   2  -4  11       45.26       37.05      2.94 o 
   3  -4  11      617.77      611.33     10.64 o 
   4  -4  11        0.54        2.67      1.85 o 
   5  -4  11       14.37       15.62      2.53 o 
   6  -4  11       13.69       10.93      2.46 o 
   7  -4  11       11.86       14.65      2.98 o 
 -10  -3  11       84.29       94.89     14.28 o 
  -9  -3  11        3.67        2.66      3.32 o 
  -8  -3  11       19.17       11.37      3.63 o 
  -7  -3  11       56.94       61.44      7.30 o 
  -6  -3  11        0.01       -2.42      5.38 o 
  -5  -3  11       43.39       52.89      4.04 o 
  -4  -3  11       14.31       12.52      1.84 o 
  -3  -3  11        4.34        2.24      1.27 o 
  -2  -3  11      948.06      972.73     13.00 o 
  -1  -3  11      181.73      176.41      4.44 o 
   0  -3  11        4.41        3.68      1.41 o 
   1  -3  11        5.72        1.77      1.86 o 
   2  -3  11       26.25       27.65      2.95 o 
   3  -3  11       31.71       33.80      3.01 o 
   4  -3  11      269.32      245.53      6.52 o 
   5  -3  11       25.57       29.98      3.10 o 
   6  -3  11       61.91       50.26      3.95 o 
   7  -3  11       13.66       15.79      3.53 o 
 -10  -2  11        0.07        2.49      6.65 o 
  -9  -2  11        1.56        1.75      3.65 o 
  -8  -2  11        2.87       -1.83      2.71 o 
  -7  -2  11       42.64       42.43      3.40 o 
  -6  -2  11       20.19       21.13      2.60 o 
  -5  -2  11       74.23       70.27      3.81 o 
  -4  -2  11      472.30      483.64     12.68 o 
  -3  -2  11       58.06       53.83      2.48 o 
  -2  -2  11      197.44      204.04      4.66 o 
  -1  -2  11      161.32      174.22      4.82 o 
   0  -2  11      405.35      407.84      7.25 o 
   1  -2  11      134.40      123.64      4.78 o 
   2  -2  11        8.55       10.88      2.18 o 
   3  -2  11        8.05        4.49      1.88 o 
   4  -2  11      359.70      328.48      7.56 o 
   5  -2  11       65.71       60.62      4.04 o 
   6  -2  11       44.95       48.86      3.96 o 
   7  -2  11        0.97        1.45      2.98 o 
 -10  -1  11        4.15        7.32      6.48 o 
  -9  -1  11        1.82        3.14      3.16 o 
  -8  -1  11       34.17       36.71      3.13 o 
  -7  -1  11      567.12      592.28     10.47 o 
  -6  -1  11        4.78        7.57      1.98 o 
  -5  -1  11       14.75       20.34      2.43 o 
  -4  -1  11       21.90       27.53      2.59 o 
  -3  -1  11       17.20       18.67      1.65 o 
  -2  -1  11       23.22       33.25      2.30 o 
  -1  -1  11       11.96       11.25      2.33 o 
   0  -1  11      194.02      204.28      5.44 o 
   1  -1  11      231.20      206.92      5.20 o 
   2  -1  11      385.42      376.09      7.70 o 
   3  -1  11      438.81      419.93      8.42 o 
   4  -1  11       10.15        8.04      2.04 o 
   5  -1  11       59.30       55.41      3.91 o 
   6  -1  11       25.61       27.49      3.19 o 
   7  -1  11        9.56        6.88      2.90 o 
 -10   0  11        1.19       -1.64      5.80 o 
  -9   0  11       17.75       21.91      2.81 o 
  -8   0  11       20.00       22.77      2.64 o 
  -7   0  11      725.35      730.93     19.63 o 
  -6   0  11       17.20       18.93      4.32 o 
  -5   0  11       86.96       92.72      3.98 o 
  -4   0  11      210.70      204.38      5.63 o 
  -3   0  11        0.06        0.01      1.02 o 
  -2   0  11      178.97      188.85      4.13 o 
  -1   0  11        0.51       -1.07      1.37 o 
   0   0  11      585.39      619.33      9.56 o 
   1   0  11      168.04      181.66      4.82 o 
   2   0  11        0.14        1.31      1.89 o 
   3   0  11      372.37      338.13      7.51 o 
   4   0  11       10.56       17.30      2.50 o 
   5   0  11        1.48       -0.94      1.78 o 
   6   0  11      154.47      169.09      6.14 o 
   7   0  11       28.16       29.88      3.61 o 
 -10   1  11       44.90       53.32      7.12 o 
  -9   1  11       13.37       18.19      3.27 o 
  -8   1  11      352.93      348.34      7.84 o 
  -7   1  11      235.42      223.95      7.53 o 
  -6   1  11      299.60      293.64      7.30 o 
  -5   1  11      558.68      544.35     10.19 o 
  -4   1  11      174.93      171.06      5.25 o 
  -3   1  11      257.91      226.45      5.59 o 
  -2   1  11       46.99       45.37      2.59 o 
  -1   1  11       12.82       16.38      1.74 o 
   0   1  11      159.73      155.44      4.60 o 
   1   1  11       27.03       23.46      2.37 o 
   2   1  11       51.78       54.07      3.29 o 
   3   1  11       35.60       32.01      3.75 o 
   4   1  11        1.28        1.90      1.86 o 
   5   1  11       37.95       42.51      3.51 o 
   6   1  11       45.51       52.60      4.09 o 
   7   1  11       13.36       13.45      2.89 o 
 -10   2  11       11.02       12.27      4.88 o 
  -9   2  11       31.43       41.35      3.37 o 
  -8   2  11        0.33        0.71      1.65 o 
  -7   2  11      455.44      444.46      9.58 o 
  -6   2  11       44.82       44.49      3.34 o 
  -5   2  11      136.73      128.93      4.63 o 
  -4   2  11        8.12       11.45      2.36 o 
  -3   2  11      280.52      276.31      6.53 o 
  -2   2  11        0.24       -0.07      1.20 o 
  -1   2  11      216.19      214.29      5.08 o 
   0   2  11       93.44      110.22      4.02 o 
   1   2  11      215.80      204.51      5.22 o 
   2   2  11       60.79       67.83      3.61 o 
   3   2  11      214.12      216.45      5.98 o 
   4   2  11       97.71       77.74      4.84 o 
   5   2  11      119.24      122.30      6.56 o 
   6   2  11        6.10        8.66      2.50 o 
   7   2  11       73.60       76.40      5.77 o 
 -10   3  11      196.01      182.55      7.92 o 
  -9   3  11       26.48       22.48      3.16 o 
  -8   3  11        2.45        2.27      1.85 o 
  -7   3  11       32.74       35.60      3.14 o 
  -6   3  11      155.17      163.95      6.72 o 
  -5   3  11       18.64       18.90      2.32 o 
  -4   3  11      684.40      654.79     11.30 o 
  -3   3  11        0.97        1.73      1.60 o 
  -2   3  11       27.70       26.78      2.19 o 
  -1   3  11      322.43      315.11      6.33 o 
   0   3  11     1196.71     1225.82     14.46 o 
   1   3  11       22.75       25.47      2.47 o 
   2   3  11      168.86      166.32      4.94 o 
   3   3  11       72.22       84.53      4.30 o 
   4   3  11        0.11        3.13      1.94 o 
   5   3  11        8.46        8.17      2.25 o 
   6   3  11       47.42       62.18      8.41 o 
   7   3  11       47.37       47.86      8.25 o 
  -9   4  11      141.81      144.83      4.89 o 
  -8   4  11        4.51        5.20      2.01 o 
  -7   4  11        1.77        1.01      1.69 o 
  -6   4  11       35.55       31.66      2.82 o 
  -5   4  11       27.84       29.48      2.65 o 
  -4   4  11      223.68      222.57      5.84 o 
  -3   4  11      273.98      266.47     10.46 o 
  -2   4  11       28.63       32.97      2.43 o 
  -1   4  11        0.16        1.60      1.82 o 
   0   4  11        6.16        8.62      1.93 o 
   1   4  11      264.73      284.99      7.28 o 
   2   4  11       75.95       61.43      4.02 o 
   3   4  11        4.28        6.62      2.42 o 
   4   4  11       54.46       40.21      4.44 o 
   5   4  11       33.08       33.75      4.48 o 
   6   4  11       15.05       25.75      6.34 o 
   7   4  11       63.19       85.75     10.05 o 
  -9   5  11       82.29       92.70      5.99 o 
  -8   5  11        6.99        3.66      1.79 o 
  -7   5  11       40.60       39.30      3.06 o 
  -6   5  11        3.73        4.24      1.74 o 
  -5   5  11      197.75      203.03      5.62 o 
  -4   5  11       91.86       86.95      3.98 o 
  -3   5  11      287.41      271.62      6.97 o 
  -2   5  11       89.41      102.81      4.20 o 
  -1   5  11      415.24      441.15      7.88 o 
   0   5  11      181.76      189.71      5.71 o 
   1   5  11      143.95      130.72      5.06 o 
   2   5  11      248.82      243.13      6.85 o 
   3   5  11       83.45       88.56      4.92 o 
   4   5  11        8.90       14.73      3.49 o 
   5   5  11       30.47       30.01      4.31 o 
   6   5  11        2.64       -1.83      2.76 o 
   7   5  11        7.53        3.54      5.36 o 
  -9   6  11       17.97        9.11      3.37 o 
  -8   6  11       22.43       22.32      3.69 o 
  -7   6  11       64.46       69.19      3.41 o 
  -6   6  11       32.30       30.11      2.67 o 
  -5   6  11      127.30      122.35      5.90 o 
  -4   6  11      310.65      314.30      7.09 o 
  -3   6  11       77.86       62.92      3.48 o 
  -2   6  11       10.10       10.12      1.97 o 
  -1   6  11      604.08      567.21     11.49 o 
   0   6  11      474.52      455.18      9.18 o 
   1   6  11       23.17       18.50      2.22 o 
   2   6  11       73.02       60.19      5.99 o 
   3   6  11       82.95       62.16      4.30 o 
   4   6  11      107.45      113.11      6.78 o 
   5   6  11        0.93       -2.83      2.83 o 
   6   6  11       13.25       17.09      4.05 o 
   7   6  11       10.91       14.51      4.30 o 
  -9   7  11       44.29       33.09      4.57 o 
  -8   7  11        4.78        5.81      2.86 o 
  -7   7  11       30.12       26.94      4.48 o 
  -6   7  11        8.27       12.33      1.85 o 
  -5   7  11      140.56      135.24      6.20 o 
  -4   7  11      196.92      189.87      5.98 o 
  -3   7  11       19.59       22.93      2.64 o 
  -2   7  11       88.22       89.16      5.07 o 
  -1   7  11       17.77       21.58      2.60 o 
   0   7  11     1035.22     1012.40     16.06 o 
   1   7  11        0.07        0.22      1.87 o 
   2   7  11        4.58        6.34      2.28 o 
   3   7  11      158.66      164.29      6.23 o 
   4   7  11      110.37       97.54      5.67 o 
   5   7  11        0.14       -3.04      3.04 o 
   6   7  11       68.53       70.81      6.81 o 
  -9   8  11       73.43       61.23      6.85 o 
  -8   8  11        0.01       -2.40      2.72 o 
  -7   8  11       17.86       17.02      3.79 o 
  -6   8  11        0.96       -0.91      2.29 o 
  -5   8  11        4.59        2.74      2.72 o 
  -4   8  11      104.58       99.13      4.40 o 
  -3   8  11       70.68       75.76      4.15 o 
  -2   8  11       28.88       37.15      6.52 o 
  -1   8  11       96.00       96.38      4.44 o 
   0   8  11      545.85      517.29     10.29 o 
   1   8  11        6.52        9.02      2.45 o 
   2   8  11        0.19       -0.99      2.70 o 
   3   8  11      136.75      114.97      7.94 o 
   4   8  11        0.41       -1.64      2.26 o 
   5   8  11       39.44       42.55      5.42 o 
   6   8  11       60.77       41.36      7.63 o 
  -8   9  11        3.59        5.32      3.36 o 
  -7   9  11        0.04       -2.28      2.28 o 
  -6   9  11       38.36       34.18      4.70 o 
  -5   9  11       31.96       21.79      3.97 o 
  -4   9  11       25.30       19.50      2.34 o 
  -3   9  11       10.04       13.16      2.27 o 
  -2   9  11      442.89      413.59     10.57 o 
  -1   9  11        8.10        9.78      2.22 o 
   0   9  11        9.06        8.17      2.33 o 
   1   9  11       94.63       86.43      4.74 o 
   2   9  11        0.94       -2.57      2.57 o 
   3   9  11        2.28       -0.80      2.87 o 
   4   9  11        6.99        5.11      3.66 o 
   5   9  11       18.97       16.98      7.08 o 
   6   9  11       26.69       25.27      7.09 o 
  -8  10  11        6.68        6.91      3.52 o 
  -7  10  11       24.65       24.75      4.48 o 
  -6  10  11        6.61        8.21      3.28 o 
  -5  10  11        0.31       -2.27      2.27 o 
  -4  10  11        0.09        0.48      1.24 o 
  -3  10  11       99.33       94.53      7.19 o 
  -2  10  11      101.43      120.41      6.02 o 
  -1  10  11      190.42      180.55      5.79 o 
   0  10  11      541.24      508.63     10.45 o 
   1  10  11       34.69       31.88      3.41 o 
   2  10  11       10.88        9.78      3.19 o 
   3  10  11       90.12       97.44      6.80 o 
   4  10  11       14.71       16.63      4.60 o 
   5  10  11       89.06      108.23      7.97 o 
  -7  11  11        5.36        7.50      3.42 o 
  -6  11  11      124.84      137.27      8.45 o 
  -5  11  11       43.62       40.62      5.16 o 
  -4  11  11       97.11       80.47      6.74 o 
  -3  11  11      139.96      153.94      5.02 o 
  -2  11  11       14.63       14.20      2.43 o 
  -1  11  11       23.65       25.18      2.86 o 
   0  11  11        0.52        0.14      1.99 o 
   1  11  11        1.43       -2.04      2.04 o 
   2  11  11       71.32       87.93      6.23 o 
   3  11  11       62.37       85.63      6.68 o 
   4  11  11       27.77       36.82      5.27 o 
   5  11  11        1.02       -4.82      4.82 o 
  -7  12  11       29.96       30.21      5.07 o 
  -6  12  11        1.10        1.17      2.89 o 
  -5  12  11       10.22        6.38      3.21 o 
  -4  12  11      174.90      184.42      9.04 o 
  -3  12  11        4.74        7.36      4.32 o 
  -2  12  11      205.31      195.66      6.17 o 
  -1  12  11      155.46      177.42      7.65 o 
   0  12  11        3.63       -0.58      2.05 o 
   1  12  11       15.00        6.10      2.49 o 
   2  12  11        0.08        2.51      3.33 o 
   3  12  11      154.77      176.56      8.50 o 
   4  12  11        5.83        8.31      4.13 o 
  -6  13  11        8.69       13.76      5.67 o 
  -5  13  11       49.26       45.39      7.99 o 
  -4  13  11       27.39       30.34      4.80 o 
  -3  13  11       20.85       19.55      9.01 o 
  -2  13  11        5.60        3.19      1.70 o 
  -1  13  11       47.02       49.79      3.94 o 
   0  13  11        0.46       -1.41      1.94 o 
   1  13  11        1.39        3.97      2.48 o 
   2  13  11        8.41        5.51      3.44 o 
   3  13  11       56.84       62.23      5.96 o 
   4  13  11        1.73        0.95      3.76 o 
  -6  14  11       21.27       26.49      6.27 o 
  -5  14  11      242.38      240.85     11.02 o 
  -4  14  11       18.70        9.15      3.89 o 
  -3  14  11      237.78      219.83     10.27 o 
  -2  14  11      109.36      110.74      8.48 o 
  -1  14  11        5.26        4.46      2.07 o 
   0  14  11       11.89       13.17      2.81 o 
   1  14  11        1.59        0.26      2.42 o 
   2  14  11        2.64       -2.55      4.40 o 
   3  14  11       29.91       24.76      4.73 o 
  -5  15  11       65.80       66.61      6.94 o 
  -4  15  11      240.82      252.92     11.38 o 
  -3  15  11       10.96       12.35      4.08 o 
  -2  15  11       14.30        7.99      3.80 o 
  -1  15  11        3.61        3.26      1.62 o 
   0  15  11        0.61       -0.85      2.15 o 
   1  15  11       12.77        8.94      2.95 o 
   2  15  11        1.58       -5.29      5.29 o 
  -4  16  11      168.42      204.42     10.37 o 
  -3  16  11        4.73        4.56      3.78 o 
  -2  16  11       16.82       26.72      9.54 o 
  -1  16  11       17.38        9.41      4.30 o 
   0  16  11       47.08       53.86      3.88 o 
   1  16  11       87.92       96.92      7.79 o 
  -1 -18  12       23.34       22.32      4.09 o 
  -3 -17  12        4.58        3.61      4.15 o 
  -2 -17  12       20.45       18.86      3.66 o 
  -1 -17  12        0.76       -1.14      2.63 o 
   0 -17  12        0.00        2.46      2.64 o 
   1 -17  12      115.18      141.80      6.84 o 
   2 -17  12       20.05       46.20     11.36 o 
  -5 -16  12       17.96       29.92     14.62 o 
  -4 -16  12      139.22      166.03      6.00 o 
  -3 -16  12        5.67        5.42      3.58 o 
  -2 -16  12        8.45       10.04      3.32 o 
  -1 -16  12       60.14       66.37      5.04 o 
   0 -16  12       24.20       18.78      3.19 o 
   1 -16  12       20.97       17.20      5.01 o 
   2 -16  12       14.42       17.86      3.24 o 
   3 -16  12      115.06      116.92      6.09 o 
  -5 -15  12        1.02        0.49      3.42 o 
  -4 -15  12        0.42       -1.53      2.25 o 
  -3 -15  12        3.04        1.53      1.73 o 
  -2 -15  12        4.01        3.69      2.66 o 
  -1 -15  12       36.13       43.67      4.29 o 
   0 -15  12       24.50       21.67      4.24 o 
   1 -15  12       19.60       27.82      3.49 o 
   2 -15  12      195.94      203.71      8.17 o 
   3 -15  12      197.58      205.32      8.23 o 
  -6 -14  12        6.55        0.60      3.56 o 
  -5 -14  12       72.70       86.08      5.40 o 
  -4 -14  12        2.93        2.41      2.65 o 
  -3 -14  12       13.90       19.89      3.09 o 
  -2 -14  12        8.95        6.99      3.35 o 
  -1 -14  12      201.62      196.64      7.15 o 
   0 -14  12       12.87       18.67      3.05 o 
   1 -14  12       31.66       23.02      9.67 o 
   2 -14  12      106.56      103.13      8.29 o 
   3 -14  12        2.28       -2.71      3.64 o 
   4 -14  12       16.24       25.08      4.82 o 
  -7 -13  12       11.82        4.42      9.64 o 
  -6 -13  12       33.56       38.90     10.25 o 
  -5 -13  12       74.23       75.85      4.97 o 
  -4 -13  12       37.99       34.16      3.13 o 
  -3 -13  12       40.47       36.37      3.18 o 
  -2 -13  12       26.45       27.09      2.72 o 
  -1 -13  12        0.73        1.13      2.06 o 
   0 -13  12        0.79        0.55      2.09 o 
   1 -13  12       25.08       18.55      5.05 o 
   2 -13  12        7.71       13.93      3.08 o 
   3 -13  12       10.53        8.83      2.96 o 
   4 -13  12        7.89        9.91      3.13 o 
   5 -13  12       68.26       62.49     10.87 o 
  -7 -12  12      151.64      145.58      9.73 o 
  -6 -12  12        1.08        2.26      3.31 o 
  -5 -12  12      122.83      118.85      5.72 o 
  -4 -12  12       39.97       37.42      3.25 o 
  -3 -12  12        4.12        5.12      1.91 o 
  -2 -12  12       28.80       22.99      2.38 o 
  -1 -12  12        1.04        0.81      2.01 o 
   0 -12  12        2.16        0.96      2.47 o 
   1 -12  12        1.96        3.41      2.42 o 
   2 -12  12       37.66       44.18      4.32 o 
   3 -12  12       19.55       24.50      3.63 o 
   4 -12  12        4.55        4.48      3.18 o 
   5 -12  12        3.18        3.47      3.59 o 
  -8 -11  12       38.24       37.36      6.18 o 
  -7 -11  12        0.73       -0.52      3.56 o 
  -6 -11  12        0.81       -4.27      6.64 o 
  -5 -11  12        1.61        2.84      2.21 o 
  -4 -11  12       34.23       29.08      2.97 o 
  -3 -11  12      122.46      103.32      6.31 o 
  -2 -11  12      194.14      169.39      4.99 o 
  -1 -11  12      204.66      189.45      7.27 o 
   0 -11  12       15.15       16.54      3.19 o 
   1 -11  12        0.78        3.28      2.26 o 
   2 -11  12       57.77       58.55      5.44 o 
   3 -11  12       34.89       33.19      3.83 o 
   4 -11  12       26.37       26.73      3.52 o 
   5 -11  12       15.27       14.45      3.15 o 
   6 -11  12        4.83        5.80      5.31 o 
  -8 -10  12       25.32       31.88      5.92 o 
  -7 -10  12        1.19       -1.64      3.26 o 
  -6 -10  12        5.82        4.42      3.63 o 
  -5 -10  12       18.87       18.46      3.22 o 
  -4 -10  12       22.25       21.52      2.58 o 
  -3 -10  12        3.28        4.81      2.46 o 
  -2 -10  12        8.02       12.96      1.97 o 
  -1 -10  12        0.16        0.57      1.36 o 
   0 -10  12      444.19      416.08     11.50 o 
   1 -10  12      310.92      283.73      9.04 o 
   2 -10  12       10.51       11.85      2.77 o 
   3 -10  12       31.94       27.82      3.81 o 
   4 -10  12       82.35       93.48      5.31 o 
   5 -10  12        9.36        8.91      2.74 o 
   6 -10  12       46.91       47.29      4.44 o 
  -8  -9  12       29.32       25.75      7.65 o 
  -7  -9  12       56.65       69.12      9.18 o 
  -6  -9  12        2.16        1.59      3.17 o 
  -5  -9  12       69.08       71.16      5.20 o 
  -4  -9  12       12.06       11.84      2.21 o 
  -3  -9  12      706.59      632.34     10.58 o 
  -2  -9  12      163.83      141.34      6.63 o 
  -1  -9  12      395.11      387.51      8.06 o 
   0  -9  12        3.87        3.16      1.49 o 
   1  -9  12      297.23      282.51      8.75 o 
   2  -9  12        4.39        1.71      2.16 o 
   3  -9  12       64.11       66.65      5.01 o 
   4  -9  12       11.59        7.11      2.35 o 
   5  -9  12       42.97       47.80      4.17 o 
   6  -9  12        0.54        5.23      3.49 o 
  -9  -8  12       11.40        9.33      4.56 o 
  -8  -8  12        3.27       -6.37      6.37 o 
  -7  -8  12       20.08       14.42      4.25 o 
  -6  -8  12       32.74       23.68      4.73 o 
  -5  -8  12      133.24      129.28      5.40 o 
  -4  -8  12        3.23        2.12      1.72 o 
  -3  -8  12      213.07      220.36      8.51 o 
  -2  -8  12      583.48      545.12     10.35 o 
  -1  -8  12      103.78      106.49      4.16 o 
   0  -8  12        4.95        1.87      1.47 o 
   1  -8  12      188.45      181.46      4.60 o 
   2  -8  12        3.28        2.18      2.19 o 
   3  -8  12      101.68      101.27      6.79 o 
   4  -8  12       73.22       71.98      4.75 o 
   5  -8  12        0.00        1.42      2.18 o 
   6  -8  12       40.54       42.32      4.12 o 
  -9  -7  12        3.56       -1.47      5.56 o 
  -8  -7  12        1.81       -1.79      7.25 o 
  -7  -7  12       91.60       77.21      7.42 o 
  -6  -7  12       20.44       15.17      4.45 o 
  -5  -7  12      508.80      455.62     14.37 o 
  -4  -7  12      125.99      122.92      7.82 o 
  -3  -7  12      141.04      137.86      4.41 o 
  -2  -7  12       44.96       43.84      3.30 o 
  -1  -7  12      150.77      143.08      6.24 o 
   0  -7  12        0.04        0.02      2.01 o 
   1  -7  12       81.73       77.38      5.09 o 
   2  -7  12      962.36      976.45     14.36 o 
   3  -7  12      229.91      210.98      6.82 o 
   4  -7  12      374.45      371.55      9.49 o 
   5  -7  12       27.43       35.19      3.39 o 
   6  -7  12        0.08        2.19      2.52 o 
   7  -7  12       50.96       55.34      4.41 o 
  -9  -6  12       36.24       32.65      5.69 o 
  -8  -6  12        2.59       -2.92      2.92 o 
  -7  -6  12       19.37       25.93      3.70 o 
  -6  -6  12        9.62        8.64      2.70 o 
  -5  -6  12      166.57      165.69     10.38 o 
  -4  -6  12      679.65      655.68     16.04 o 
  -3  -6  12       37.21       42.26      4.05 o 
  -2  -6  12        8.77        4.55      3.28 o 
  -1  -6  12       26.73       28.52      3.49 o 
   0  -6  12        0.17        0.24      2.05 o 
   1  -6  12     1655.68     1628.44     27.25 o 
   2  -6  12       41.46       30.92      3.19 o 
   3  -6  12       63.98       68.81      4.05 o 
   4  -6  12       13.05        8.53      2.35 o 
   5  -6  12       47.95       41.07      3.75 o 
   6  -6  12       10.96        9.60      2.65 o 
   7  -6  12        4.32        7.99      2.63 o 
  -9  -5  12        2.73        7.65      5.65 o 
  -8  -5  12      107.04      113.81     11.58 o 
  -7  -5  12       63.28       62.83      6.54 o 
  -6  -5  12       14.76        8.14      2.61 o 
  -5  -5  12      207.52      221.99     16.29 o 
  -4  -5  12        7.71       10.68      1.84 o 
  -3  -5  12       44.63       59.64      3.70 o 
  -2  -5  12       65.44       60.55      4.52 o 
  -1  -5  12      454.61      465.02     11.26 o 
   0  -5  12     1050.64     1035.63     19.03 o 
   1  -5  12      843.81      814.28     13.93 o 
   2  -5  12      270.52      265.43      7.20 o 
   3  -5  12        0.73        0.97      2.00 o 
   4  -5  12      313.06      292.63      7.34 o 
   5  -5  12      257.86      254.59      7.12 o 
   6  -5  12       21.83       22.85      3.20 o 
   7  -5  12        1.35        5.70      2.55 o 
  -9  -4  12       14.25       12.45      4.20 o 
  -8  -4  12       61.39       65.84      6.91 o 
  -7  -4  12        8.31        9.06      3.75 o 
  -6  -4  12       28.56       27.68      3.68 o 
  -5  -4  12      110.29       89.89      6.37 o 
  -4  -4  12       32.52       35.40      2.87 o 
  -3  -4  12      355.46      341.22      7.64 o 
  -2  -4  12       38.80       33.64      2.93 o 
  -1  -4  12     2496.73     2559.17     33.69 o 
   0  -4  12      337.25      359.91      8.09 o 
   1  -4  12        2.78       -0.44      3.34 o 
   2  -4  12       92.54       90.41      5.99 o 
   3  -4  12       34.20       30.32      3.06 o 
   4  -4  12      253.05      244.26      6.76 o 
   5  -4  12       31.99       34.48      3.39 o 
   6  -4  12       10.22        7.59      2.52 o 
   7  -4  12       79.23       82.81      5.73 o 
  -9  -3  12        2.09       -2.58      3.19 o 
  -8  -3  12        0.06       -1.88      2.89 o 
  -7  -3  12        7.73        7.80      3.28 o 
  -6  -3  12       52.35       51.30      6.06 o 
  -5  -3  12        1.09       -0.22      2.72 o 
  -4  -3  12      122.62      128.27      7.33 o 
  -3  -3  12      355.70      396.02      7.21 o 
  -2  -3  12      340.65      328.92      6.84 o 
  -1  -3  12       19.65       24.99      2.34 o 
   0  -3  12      372.81      377.21      8.49 o 
   1  -3  12       55.33       64.20      4.13 o 
   2  -3  12      150.04      146.17      5.49 o 
   3  -3  12       29.85       25.71      2.88 o 
   4  -3  12       29.32       21.24      2.77 o 
   5  -3  12        0.93       -1.94      1.94 o 
   6  -3  12       88.17       87.85      5.18 o 
   7  -3  12       50.89       57.94      4.58 o 
  -9  -2  12        0.03        0.35      2.92 o 
  -8  -2  12       38.30       40.97      6.14 o 
  -7  -2  12       86.26       84.47      7.50 o 
  -6  -2  12        3.58        1.60      1.97 o 
  -5  -2  12        0.00       -0.31      1.83 o 
  -4  -2  12       62.24       62.64      4.26 o 
  -3  -2  12      669.06      675.42     10.21 o 
  -2  -2  12       19.58       22.35      2.09 o 
  -1  -2  12       16.40       17.11      2.07 o 
   0  -2  12      235.98      262.19      5.91 o 
   1  -2  12        8.45        4.44      2.19 o 
   2  -2  12       82.13       73.61      4.50 o 
   3  -2  12        5.01        7.64      2.25 o 
   4  -2  12        7.79        1.06      1.95 o 
   5  -2  12       73.67       71.98      4.47 o 
   6  -2  12      130.50      142.08      6.05 o 
   7  -2  12       15.13       11.26      2.92 o 
  -9  -1  12        0.01        0.29      2.98 o 
  -8  -1  12      112.38      112.69      7.56 o 
  -7  -1  12       26.99       27.72      3.13 o 
  -6  -1  12       78.95       70.98      4.26 o 
  -5  -1  12      153.08      151.23      5.14 o 
  -4  -1  12       26.73       30.65      3.72 o 
  -3  -1  12       39.86       52.06      2.77 o 
  -2  -1  12      113.67      128.88      3.97 o 
  -1  -1  12        1.41       -1.01      1.44 o 
   0  -1  12       97.70       87.79      3.81 o 
   1  -1  12       18.97       13.66      2.68 o 
   2  -1  12      530.74      494.70     10.29 o 
   3  -1  12      294.51      293.27      7.20 o 
   4  -1  12        2.05        0.78      1.92 o 
   5  -1  12       34.67       29.87      3.37 o 
   6  -1  12        0.22        1.69      2.25 o 
   7  -1  12        4.29        4.75      3.08 o 
  -9   0  12      107.18       97.10      6.15 o 
  -8   0  12        2.74        2.72      1.87 o 
  -7   0  12      174.71      187.68      8.79 o 
  -6   0  12        0.05        0.87      1.78 o 
  -5   0  12      126.12      129.91      4.80 o 
  -4   0  12        1.79        2.50      1.64 o 
  -3   0  12        8.12       11.62      1.69 o 
  -2   0  12      223.49      232.32      4.86 o 
  -1   0  12       61.24       61.36      3.24 o 
   0   0  12      322.06      311.24      6.55 o 
   1   0  12      182.33      180.82      5.09 o 
   2   0  12       13.90        2.67      2.43 o 
   3   0  12        7.82       -0.68      1.91 o 
   4   0  12       92.09       81.23      6.58 o 
   5   0  12       76.36       69.93      4.49 o 
   6   0  12       53.25       55.72      4.31 o 
   7   0  12       10.30       13.61      2.88 o 
  -9   1  12        0.33        0.96      1.93 o 
  -8   1  12        6.59        7.50      2.04 o 
  -7   1  12       33.69       37.43      3.39 o 
  -6   1  12       62.72       60.78      3.93 o 
  -5   1  12        7.67        4.04      2.59 o 
  -4   1  12       32.72       38.16      3.46 o 
  -3   1  12      376.53      386.43      8.20 o 
  -2   1  12      209.81      209.29      5.11 o 
  -1   1  12        5.74        4.63      1.48 o 
   0   1  12       26.22       31.69      3.31 o 
   1   1  12       18.55       19.56      2.37 o 
   2   1  12        1.32       -1.27      1.91 o 
   3   1  12      694.26      628.67     11.17 o 
   4   1  12        2.42        1.56      1.93 o 
   5   1  12       17.45       18.69      2.85 o 
   6   1  12       40.74       46.80      4.25 o 
   7   1  12        3.62        8.68      3.45 o 
  -9   2  12        6.67        4.13      2.10 o 
  -8   2  12       15.29        8.54      2.28 o 
  -7   2  12      333.34      336.80      8.30 o 
  -6   2  12      109.99      109.50      6.31 o 
  -5   2  12       28.52       27.53      2.71 o 
  -4   2  12      987.05      974.03     17.59 o 
  -3   2  12       88.60       87.78      6.43 o 
  -2   2  12        2.52        2.24      1.44 o 
  -1   2  12      535.60      538.00      8.97 o 
   0   2  12      587.86      568.19      9.52 o 
   1   2  12       96.70       83.58      3.85 o 
   2   2  12       15.44       14.11      2.26 o 
   3   2  12        0.32        0.74      1.87 o 
   4   2  12       18.22       16.57      2.63 o 
   5   2  12        9.13       11.25      2.54 o 
   6   2  12       63.42       61.96      9.36 o 
   7   2  12       98.29      105.09     16.12 o 
  -9   3  12        0.47        1.29      1.83 o 
  -8   3  12        0.68       -0.09      1.86 o 
  -7   3  12       99.30       96.78      5.31 o 
  -6   3  12       24.90       30.63      2.95 o 
  -5   3  12       24.59       20.48      2.51 o 
  -4   3  12       36.16       32.67      2.92 o 
  -3   3  12      301.13      299.05      7.12 o 
  -2   3  12      241.58      229.47      5.42 o 
  -1   3  12        1.33        3.06      1.63 o 
   0   3  12       27.70       30.29      3.15 o 
   1   3  12       46.31       36.35      3.79 o 
   2   3  12       12.66       16.22      2.35 o 
   3   3  12       19.71       11.36      2.43 o 
   4   3  12        8.99        4.70      3.41 o 
   5   3  12        8.44       12.34      5.03 o 
   6   3  12        1.94        3.72      5.14 o 
   7   3  12       16.18        7.80      7.25 o 
  -9   4  12       60.89       61.49      3.69 o 
  -8   4  12        7.46        8.91      2.90 o 
  -7   4  12        2.61        0.97      1.79 o 
  -6   4  12       17.29       16.64      2.35 o 
  -5   4  12        3.65       -1.36      1.36 o 
  -4   4  12       82.69       87.96      4.20 o 
  -3   4  12        1.00        3.14      1.78 o 
  -2   4  12      351.82      364.83      7.00 o 
  -1   4  12       14.23       13.48      2.09 o 
   0   4  12      519.03      534.41      9.20 o 
   1   4  12        8.04        7.15      2.31 o 
   2   4  12        2.94        4.04      3.17 o 
   3   4  12       24.36       16.97      6.39 o 
   4   4  12        0.99       -0.88      3.87 o 
   5   4  12       47.13       50.40      9.94 o 
   6   4  12       21.14       25.02      6.70 o 
   7   4  12        2.30       -1.15      5.10 o 
  -9   5  12      101.85      119.20      7.83 o 
  -8   5  12       10.86       10.87      4.15 o 
  -7   5  12      142.35      130.03      7.80 o 
  -6   5  12       78.51       76.30      4.01 o 
  -5   5  12      373.92      339.19      7.74 o 
  -4   5  12        1.13        1.79      1.65 o 
  -3   5  12      175.08      185.20      5.55 o 
  -2   5  12       57.69       59.14      3.18 o 
  -1   5  12      802.59      837.93     13.67 o 
   0   5  12        0.16        2.35      1.86 o 
   1   5  12       76.23       78.67      5.31 o 
   2   5  12      151.32      146.24      6.68 o 
   3   5  12      340.92      353.82     10.67 o 
   4   5  12      193.77      171.16     11.45 o 
   5   5  12       64.67       55.75      9.06 o 
   6   5  12       28.68       21.61     10.52 o 
  -9   6  12       31.66       22.27      4.23 o 
  -8   6  12       70.97       65.83      3.83 o 
  -7   6  12        7.16       12.54      2.14 o 
  -6   6  12        9.24        7.69      1.95 o 
  -5   6  12       83.06       92.41      4.24 o 
  -4   6  12        1.13        1.92      1.62 o 
  -3   6  12        2.61        1.84      1.88 o 
  -2   6  12        0.79       -0.67      1.67 o 
  -1   6  12      369.30      377.89      8.31 o 
   0   6  12      117.81      118.97      4.97 o 
   1   6  12      188.51      182.82      7.99 o 
   2   6  12       81.77       78.64      5.75 o 
   3   6  12       52.18       50.25      4.11 o 
   4   6  12       99.64      102.37      8.35 o 
   5   6  12        2.11        2.78      3.08 o 
   6   6  12      155.22      157.50     12.89 o 
  -9   7  12       21.88       12.57      5.77 o 
  -8   7  12      102.93      105.90      7.76 o 
  -7   7  12       35.05       27.11      3.63 o 
  -6   7  12       68.17       62.38      6.55 o 
  -5   7  12      284.17      276.48      7.56 o 
  -4   7  12       23.27       24.09      2.78 o 
  -3   7  12       22.66       23.73      2.83 o 
  -2   7  12       47.08       46.16      3.79 o 
  -1   7  12        6.28        4.16      2.01 o 
   0   7  12        6.60        1.83      2.34 o 
   1   7  12       50.79       53.32      4.76 o 
   2   7  12       11.81        6.32      2.60 o 
   3   7  12       38.62       35.92      5.93 o 
   4   7  12      173.74      166.33      8.47 o 
   5   7  12        3.39        9.64      3.81 o 
   6   7  12      146.31      159.31     10.70 o 
  -8   8  12       28.85       25.67      8.60 o 
  -7   8  12       16.70       14.26      5.15 o 
  -6   8  12        5.76        5.97      1.57 o 
  -5   8  12       16.09       11.78      2.20 o 
  -4   8  12        0.09        2.25      1.84 o 
  -3   8  12       76.87       80.80      4.50 o 
  -2   8  12        3.20        3.78      2.03 o 
  -1   8  12        3.01        2.96      1.97 o 
   0   8  12      186.52      180.14      8.41 o 
   1   8  12       29.30       36.66      3.49 o 
   2   8  12      155.74      146.76      7.29 o 
   3   8  12       76.64       65.85      9.07 o 
   4   8  12       68.87       78.25      6.68 o 
   5   8  12        1.52       -1.09      3.83 o 
   6   8  12       61.79       66.81     10.51 o 
  -8   9  12        2.43        2.32      3.46 o 
  -7   9  12       27.95       23.34      4.66 o 
  -6   9  12        4.55        6.60      3.17 o 
  -5   9  12        0.27        0.29      1.45 o 
  -4   9  12       37.11       32.58      3.04 o 
  -3   9  12      507.09      511.67     11.30 o 
  -2   9  12       55.96       57.53      4.21 o 
  -1   9  12       54.91       55.00      3.84 o 
   0   9  12       82.35       82.62      4.68 o 
   1   9  12       20.10       13.56      2.82 o 
   2   9  12      116.03      110.65      6.91 o 
   3   9  12        2.35       -3.00      3.00 o 
   4   9  12       28.25       24.73      7.08 o 
   5   9  12       52.89       52.16      8.70 o 
  -8  10  12       20.48       30.21      5.50 o 
  -7  10  12       57.68       57.26      8.05 o 
  -6  10  12       26.29       30.32      4.86 o 
  -5  10  12        0.15        3.30      2.86 o 
  -4  10  12       14.69       17.48      3.09 o 
  -3  10  12        5.97        5.66      2.56 o 
  -2  10  12      279.69      289.65      8.15 o 
  -1  10  12       16.07       15.99      2.60 o 
   0  10  12       57.43       57.58      4.12 o 
   1  10  12      108.99      112.47      5.54 o 
   2  10  12       40.42       44.83      4.99 o 
   3  10  12        0.35       -2.82      2.82 o 
   4  10  12        3.96        4.24      3.71 o 
   5  10  12        1.15       -1.80      3.40 o 
  -7  11  12       20.29       19.56      7.89 o 
  -6  11  12        2.21        2.89      4.12 o 
  -5  11  12       74.44       62.47      6.29 o 
  -4  11  12       95.60      106.69      7.43 o 
  -3  11  12       68.37       62.23      3.84 o 
  -2  11  12        0.42       -0.79      1.89 o 
  -1  11  12       17.78       16.84      2.88 o 
   0  11  12      168.30      159.63      6.01 o 
   1  11  12        2.01       -0.51      2.62 o 
   2  11  12       20.02       20.07      4.03 o 
   3  11  12      111.06      117.84      7.89 o 
   4  11  12        6.60        1.49      3.95 o 
  -7  12  12       73.24       87.14      7.88 o 
  -6  12  12        0.08       -2.70      2.70 o 
  -5  12  12        9.03       10.01      4.44 o 
  -4  12  12      154.39      144.95      8.75 o 
  -3  12  12      119.04      125.74      4.62 o 
  -2  12  12      151.46      144.26      5.62 o 
  -1  12  12        2.74        2.36      2.21 o 
   0  12  12        0.12       -2.01      2.01 o 
   1  12  12       57.90       67.42      4.78 o 
   2  12  12       71.38       75.82      6.37 o 
   3  12  12        2.12       -0.21      3.58 o 
   4  12  12        6.86       -3.55      3.55 o 
  -6  13  12      133.14      143.55      9.23 o 
  -5  13  12        5.22        4.23      3.36 o 
  -4  13  12       24.59       26.89      4.72 o 
  -3  13  12      139.51      144.78      8.61 o 
  -2  13  12       86.66       91.01      4.56 o 
  -1  13  12        7.55        9.31      2.47 o 
   0  13  12      189.82      186.44      6.62 o 
   1  13  12       34.01       29.30      3.71 o 
   2  13  12        5.88        2.40      3.91 o 
   3  13  12        0.97       -5.21      5.21 o 
  -5  14  12        1.39       -0.70      3.17 o 
  -4  14  12      143.61      169.38     14.73 o 
  -3  14  12      255.02      276.55     17.92 o 
  -2  14  12        9.30        8.80      3.87 o 
  -1  14  12      105.33      128.15      5.76 o 
   0  14  12        0.25        0.99      4.19 o 
   1  14  12       40.10       44.99      7.12 o 
   2  14  12       18.64       16.25      4.09 o 
  -4  15  12       33.71       35.25      5.66 o 
  -3  15  12        5.42        2.30      3.59 o 
  -2  15  12       17.80       23.84      5.01 o 
  -1  15  12        9.01        9.52      2.26 o 
   0  15  12       18.45       16.17      3.14 o 
   1  15  12        0.06       -3.14      5.10 o 
  -2  16  12       19.09       21.78      4.94 o 
  -1  16  12       17.54       19.60      5.93 o 
  -3 -17  13       46.10       53.69     15.89 o 
  -2 -17  13       41.00       39.10      8.19 o 
  -1 -17  13       22.65       22.18      3.89 o 
   0 -17  13       41.61       55.07      4.97 o 
  -4 -16  13        5.81        9.57      5.29 o 
  -3 -16  13       91.30       86.66      6.14 o 
  -2 -16  13       25.11       32.29      4.29 o 
  -1 -16  13        5.63       11.27      3.33 o 
   0 -16  13       15.50       21.01      3.57 o 
   1 -16  13       66.01       58.15      4.89 o 
   2 -16  13       69.59       73.32      8.68 o 
  -5 -15  13        5.18        6.85      5.16 o 
  -4 -15  13       20.85       30.72      3.28 o 
  -3 -15  13       11.75       11.77      2.00 o 
  -2 -15  13       19.51       12.37      5.48 o 
  -1 -15  13        8.85        7.02      2.93 o 
   0 -15  13      136.60      149.11      6.71 o 
   1 -15  13       72.80       81.93      5.87 o 
   2 -15  13       24.21       21.74      4.72 o 
   3 -15  13       14.36       19.16      3.82 o 
  -6 -14  13       82.34       66.74     15.19 o 
  -5 -14  13      212.20      223.33      7.60 o 
  -4 -14  13        1.26        0.52      2.93 o 
  -3 -14  13       53.71       41.12      3.19 o 
  -2 -14  13        0.53        1.80      3.18 o 
  -1 -14  13        3.64        3.31      2.39 o 
   0 -14  13       29.53       47.71      4.39 o 
   1 -14  13      252.16      260.08      9.33 o 
   2 -14  13       87.12       76.80      6.49 o 
   3 -14  13        9.25        8.85      4.21 o 
   4 -14  13       12.34       20.82      4.43 o 
  -6 -13  13      157.45      152.01     12.56 o 
  -5 -13  13       64.74       83.98      6.31 o 
  -4 -13  13      223.77      237.33      6.76 o 
  -3 -13  13       11.31        7.95      2.12 o 
  -2 -13  13        3.23        1.62      1.51 o 
  -1 -13  13        0.74        1.59      3.93 o 
   0 -13  13       28.80       30.08      4.08 o 
   1 -13  13       74.47       85.02      6.04 o 
   2 -13  13      233.76      237.38      8.77 o 
   3 -13  13        2.11        1.87      2.70 o 
   4 -13  13       13.49       17.50      3.61 o 
  -7 -12  13       13.55       17.27      4.79 o 
  -6 -12  13       49.27       48.08      6.38 o 
  -5 -12  13        7.84        4.91      4.56 o 
  -4 -12  13      186.28      164.59      6.52 o 
  -3 -12  13        1.20        3.57      1.86 o 
  -2 -12  13        1.44        2.45      1.61 o 
  -1 -12  13       64.91       68.84      4.81 o 
   0 -12  13        4.31        3.60      2.76 o 
   1 -12  13        5.21        8.30      2.84 o 
   2 -12  13        2.76        3.14      2.61 o 
   3 -12  13       31.10       35.11      4.49 o 
   4 -12  13       14.97       14.35      3.68 o 
   5 -12  13       19.11       21.71      7.96 o 
  -7 -11  13        9.06        9.47     12.07 o 
  -6 -11  13        0.00       -7.49      8.56 o 
  -5 -11  13        6.81        6.14      3.22 o 
  -4 -11  13       88.80       83.04      5.73 o 
  -3 -11  13       60.11       54.20      3.53 o 
  -2 -11  13        8.97        3.65      1.81 o 
  -1 -11  13      218.87      231.18      5.92 o 
   0 -11  13       16.96       15.91      3.33 o 
   1 -11  13        8.64       13.09      3.13 o 
   2 -11  13        4.36        1.43      2.33 o 
   3 -11  13       34.54       27.96      3.83 o 
   4 -11  13       10.22       10.69      4.82 o 
   5 -11  13        1.98        1.53      4.01 o 
  -8 -10  13       88.86       89.93      8.66 o 
  -7 -10  13        0.17       -0.26      6.97 o 
  -6 -10  13        8.07        4.05      3.77 o 
  -5 -10  13        7.38        2.85      2.64 o 
  -4 -10  13      104.50       93.23      4.43 o 
  -3 -10  13       10.74        8.93      2.73 o 
  -2 -10  13       13.66       10.90      1.96 o 
  -1 -10  13       27.74       30.12      2.70 o 
   0 -10  13       63.26       65.52      3.41 o 
   1 -10  13      108.12      100.82      8.01 o 
   2 -10  13       34.50       28.09      4.18 o 
   3 -10  13      122.01      135.48      6.92 o 
   4 -10  13        0.31       -2.78      3.32 o 
   5 -10  13        9.26        3.43      2.56 o 
  -8  -9  13       70.25       51.45      8.65 o 
  -7  -9  13       35.81       40.44      6.12 o 
  -6  -9  13      131.80      123.55      8.42 o 
  -5  -9  13       59.85       56.91      8.77 o 
  -4  -9  13      346.13      313.62      7.24 o 
  -3  -9  13        9.85        3.79      1.80 o 
  -2  -9  13        1.57        0.59      1.57 o 
  -1  -9  13       35.89       37.34      3.00 o 
   0  -9  13       47.69       45.47      2.91 o 
   1  -9  13       91.06       80.00      5.71 o 
   2  -9  13        8.97        8.85      2.77 o 
   3  -9  13      141.26      147.58      6.77 o 
   4  -9  13        0.08        0.39      2.93 o 
   5  -9  13        1.26        1.04      2.40 o 
   6  -9  13       50.48       58.26      4.90 o 
  -8  -8  13       17.74       11.96      9.41 o 
  -7  -8  13      148.56      134.63     24.73 o 
  -6  -8  13       36.56       36.51      6.56 o 
  -5  -8  13       68.26       56.78      6.21 o 
  -4  -8  13       31.22       31.57      2.85 o 
  -3  -8  13      469.49      434.66      8.44 o 
  -2  -8  13       23.54       26.78      2.79 o 
  -1  -8  13      151.51      141.84      4.89 o 
   0  -8  13      337.87      315.54      7.17 o 
   1  -8  13      120.98      135.41      5.57 o 
   2  -8  13        0.85        2.77      2.22 o 
   3  -8  13        1.87        0.35      2.20 o 
   4  -8  13        3.80        0.96      2.23 o 
   5  -8  13       20.46       21.02      3.35 o 
   6  -8  13        3.97        5.24      3.62 o 
  -9  -7  13        0.31       -1.57      3.55 o 
  -8  -7  13       36.94       29.38      5.59 o 
  -7  -7  13        0.07       -2.88      2.88 o 
  -6  -7  13      194.92      188.23      9.75 o 
  -5  -7  13        1.57        3.33      3.02 o 
  -4  -7  13       41.64       49.12      3.52 o 
  -3  -7  13       11.88       10.92      2.26 o 
  -2  -7  13       61.66       55.13      4.62 o 
  -1  -7  13      256.25      246.72      9.75 o 
   0  -7  13       33.99       32.20      3.83 o 
   1  -7  13      238.57      199.57      7.33 o 
   2  -7  13      146.10      142.03      4.22 o 
   3  -7  13      241.96      234.02      9.87 o 
   4  -7  13       12.28       10.66      2.79 o 
   5  -7  13      212.47      220.52      7.66 o 
   6  -7  13      143.90      147.13      6.94 o 
  -9  -6  13        0.47        3.68      5.33 o 
  -8  -6  13       10.51        8.13      5.59 o 
  -7  -6  13       51.72       46.08      7.59 o 
  -6  -6  13        7.29       12.65      3.00 o 
  -5  -6  13        0.22       -4.09      6.38 o 
  -4  -6  13       55.08       48.83      3.68 o 
  -3  -6  13        1.77        2.35      2.23 o 
  -2  -6  13      218.82      204.98      9.48 o 
  -1  -6  13      392.47      379.03     10.26 o 
   0  -6  13        2.11       -0.91      2.15 o 
   1  -6  13       12.88       18.67      3.17 o 
   2  -6  13      116.07      113.63      6.16 o 
   3  -6  13       70.03       59.87      4.47 o 
   4  -6  13       42.51       44.46      3.76 o 
   5  -6  13        2.73        2.45      2.38 o 
   6  -6  13      202.41      210.98      7.08 o 
  -9  -5  13        1.39        4.55      3.76 o 
  -8  -5  13       28.52       23.67      5.00 o 
  -7  -5  13       19.22       14.71      4.23 o 
  -6  -5  13       15.41       16.85      3.96 o 
  -5  -5  13       50.73       45.19      5.76 o 
  -4  -5  13      563.81      532.44     15.40 o 
  -3  -5  13       19.62       22.63      4.46 o 
  -2  -5  13       15.87       12.38      2.84 o 
  -1  -5  13     1282.97     1297.40     22.98 o 
   0  -5  13       48.29       45.28      4.23 o 
   1  -5  13      799.10      808.07     16.49 o 
   2  -5  13       19.63       21.86      3.07 o 
   3  -5  13       50.09       55.66      3.88 o 
   4  -5  13        3.25        1.15      2.10 o 
   5  -5  13       76.61       67.26      4.52 o 
   6  -5  13      168.07      156.37      6.44 o 
  -9  -4  13        5.27       -4.02      6.43 o 
  -8  -4  13       77.97       77.93      7.45 o 
  -7  -4  13       18.21       14.34      4.28 o 
  -6  -4  13        0.30        4.06      3.31 o 
  -5  -4  13      199.27      190.18      9.12 o 
  -4  -4  13        0.01        2.25      3.51 o 
  -3  -4  13      309.57      312.26      7.50 o 
  -2  -4  13      136.87      146.58      6.19 o 
  -1  -4  13       14.90       16.52      3.01 o 
   0  -4  13      736.82      763.76     13.34 o 
   1  -4  13      250.10      247.81      7.06 o 
   2  -4  13       10.92       17.34      3.32 o 
   3  -4  13       99.41       89.81      4.69 o 
   4  -4  13       97.36       87.84      4.88 o 
   5  -4  13        0.73        2.63      2.35 o 
   6  -4  13       43.73       36.39      3.90 o 
   7  -4  13        0.00        0.88      6.68 o 
  -9  -3  13        6.63        3.71      3.78 o 
  -8  -3  13        1.43       -2.53      3.49 o 
  -7  -3  13        2.25       -2.72      2.72 o 
  -6  -3  13      185.76      180.68     12.77 o 
  -5  -3  13       89.09       90.47      7.22 o 
  -4  -3  13       28.26       31.00      4.85 o 
  -3  -3  13      282.84      304.27      7.37 o 
  -2  -3  13      420.72      436.24      7.91 o 
  -1  -3  13     3950.40     4062.27     51.41 o 
   0  -3  13      108.54      106.00      4.77 o 
   1  -3  13       26.04       20.04      3.00 o 
   2  -3  13       13.07       15.91      2.78 o 
   3  -3  13        1.80        0.92      2.67 o 
   4  -3  13        2.98        5.55      2.32 o 
   5  -3  13       16.08       14.81      2.81 o 
   6  -3  13        4.10        0.71      2.34 o 
   7  -3  13        1.02        2.55      2.68 o 
  -9  -2  13       12.16       12.26      4.18 o 
  -8  -2  13       20.19       22.01      4.58 o 
  -7  -2  13      182.35      190.57      9.34 o 
  -6  -2  13        0.10        1.94      3.14 o 
  -5  -2  13      163.89      175.52      8.67 o 
  -4  -2  13       40.10       30.42      3.30 o 
  -3  -2  13      255.72      253.37      6.42 o 
  -2  -2  13       45.59       45.90      3.08 o 
  -1  -2  13      132.57      154.52      4.69 o 
   0  -2  13      207.50      222.01      6.59 o 
   1  -2  13      366.84      394.77      9.05 o 
   2  -2  13       43.37       42.88      3.93 o 
   3  -2  13       92.66       84.31      5.32 o 
   4  -2  13       26.75       18.69      2.91 o 
   5  -2  13        0.09       -1.92      1.92 o 
   6  -2  13      100.51      107.39      5.70 o 
   7  -2  13        3.29        6.12      4.63 o 
  -9  -1  13        2.30        0.45      3.20 o 
  -8  -1  13       23.25       30.09      4.96 o 
  -7  -1  13       49.87       46.10      5.68 o 
  -6  -1  13       67.26       56.02      4.61 o 
  -5  -1  13      177.88      193.61      7.02 o 
  -4  -1  13      311.94      329.38      9.08 o 
  -3  -1  13      628.77      631.61     11.26 o 
  -2  -1  13      652.97      644.86     10.22 o 
  -1  -1  13       52.37       51.08      3.18 o 
   0  -1  13       12.84       11.87      2.14 o 
   1  -1  13      401.78      428.45      9.52 o 
   2  -1  13      153.46      163.04      6.03 o 
   3  -1  13      166.16      160.02      5.58 o 
   4  -1  13       14.52       13.41      2.69 o 
   5  -1  13       62.81       60.61      5.74 o 
   6  -1  13       43.83       47.41      4.25 o 
   7  -1  13        8.79       12.90      3.68 o 
  -9   0  13        1.63       -2.71      2.71 o 
  -8   0  13       12.15       13.33      3.79 o 
  -7   0  13        8.32       10.12      2.42 o 
  -6   0  13       57.83       51.57      3.82 o 
  -5   0  13      102.31       96.49      5.93 o 
  -4   0  13        0.05       -1.07      1.61 o 
  -3   0  13       88.37       96.93      4.30 o 
  -2   0  13      297.05      311.10      7.39 o 
  -1   0  13      427.99      451.13      8.25 o 
   0   0  13       21.84       18.30      2.35 o 
   1   0  13      311.61      284.10      7.59 o 
   2   0  13       15.44        6.26      2.47 o 
   3   0  13      255.73      224.56      6.44 o 
   4   0  13       88.86       92.32      4.99 o 
   5   0  13      132.95      142.67      8.17 o 
   6   0  13        6.64       10.66      3.07 o 
   7   0  13       19.49       30.79      8.66 o 
  -9   1  13       28.50       33.80      4.15 o 
  -8   1  13        8.23        7.17      4.46 o 
  -7   1  13       62.40       71.14      4.89 o 
  -6   1  13       80.44       92.30      4.69 o 
  -5   1  13        1.26        2.42      1.92 o 
  -4   1  13      165.74      170.79      5.60 o 
  -3   1  13      292.93      287.72      7.96 o 
  -2   1  13       96.86       97.08      3.91 o 
  -1   1  13        3.65        4.86      2.12 o 
   0   1  13      268.39      259.86      6.21 o 
   1   1  13      142.75      133.57      4.70 o 
   2   1  13      152.67      137.26      7.15 o 
   3   1  13       74.79       63.29      4.51 o 
   4   1  13      119.25      115.34      5.20 o 
   5   1  13       45.05       47.19      5.78 o 
   6   1  13       32.40       38.70      5.13 o 
   7   1  13       36.25       24.39     12.69 o 
  -9   2  13        1.72        1.75      2.41 o 
  -8   2  13       20.68       20.41      4.18 o 
  -7   2  13       76.58       68.96      4.43 o 
  -6   2  13        4.29        1.32      1.85 o 
  -5   2  13        3.42        4.31      2.27 o 
  -4   2  13       82.56       79.35      4.36 o 
  -3   2  13       50.84       47.16      3.46 o 
  -2   2  13      194.35      217.36      5.48 o 
  -1   2  13       87.15       97.37      4.68 o 
   0   2  13       19.13       34.77      3.36 o 
   1   2  13       43.97       35.43      3.04 o 
   2   2  13       10.26        9.03      2.58 o 
   3   2  13        0.69        1.47      2.37 o 
   4   2  13       82.79       97.28      5.04 o 
   5   2  13        5.14        4.26      4.43 o 
   6   2  13       18.65       16.58     16.75 o 
  -9   3  13      151.81      159.71      5.58 o 
  -8   3  13        0.49        1.25      2.01 o 
  -7   3  13        3.37        3.30      1.97 o 
  -6   3  13      273.75      260.69      7.15 o 
  -5   3  13        8.71        8.91      2.04 o 
  -4   3  13       58.33       65.09      4.00 o 
  -3   3  13      234.23      251.40     10.06 o 
  -2   3  13      656.69      672.72     10.64 o 
  -1   3  13      448.54      446.62      8.29 o 
   0   3  13        4.53        2.69      2.12 o 
   1   3  13      274.79      244.85     10.01 o 
   2   3  13      105.66       95.96      9.08 o 
   3   3  13       79.21       81.06      8.11 o 
   4   3  13        3.25        1.51      5.06 o 
   5   3  13        7.46       10.83      5.04 o 
   6   3  13        0.05       -4.31      4.31 o 
  -9   4  13        0.46        0.16      1.85 o 
  -8   4  13        0.02        2.20      1.90 o 
  -7   4  13       37.08       34.37      3.24 o 
  -6   4  13      112.39      119.01      5.02 o 
  -5   4  13        0.00       -1.51      1.51 o 
  -4   4  13        0.04       -0.29      1.67 o 
  -3   4  13       29.69       28.02      2.88 o 
  -2   4  13      261.27      282.61      6.29 o 
  -1   4  13      231.25      210.25      5.53 o 
   0   4  13      412.96      416.97     10.57 o 
   1   4  13       36.37       39.38      4.44 o 
   2   4  13        1.86       -0.91      2.31 o 
   3   4  13       11.51       11.23      4.77 o 
   4   4  13       67.10       56.95      7.72 o 
   5   4  13       62.08       65.90      8.71 o 
   6   4  13       11.78       11.88      6.22 o 
  -9   5  13        1.38       -0.80      1.70 o 
  -8   5  13       14.81        9.83      2.23 o 
  -7   5  13       20.19       18.84      2.60 o 
  -6   5  13       32.79       33.74      3.12 o 
  -5   5  13        0.00       -2.52      2.52 o 
  -4   5  13        0.10       -1.41      1.41 o 
  -3   5  13      363.08      338.87      7.87 o 
  -2   5  13      127.30      131.82      7.31 o 
  -1   5  13       41.90       39.84      3.27 o 
   0   5  13      471.73      482.09     11.69 o 
   1   5  13       38.87       42.72      4.43 o 
   2   5  13       77.71       74.46      5.69 o 
   3   5  13       51.65       59.06      7.83 o 
   4   5  13       29.32       12.48     16.04 o 
   5   5  13       26.36       18.48      8.12 o 
   6   5  13        3.40       -5.49      8.98 o 
  -8   6  13       30.37       28.72      2.75 o 
  -7   6  13       99.56       93.31      5.85 o 
  -6   6  13      102.83      106.02      4.74 o 
  -5   6  13        2.52        2.48      1.87 o 
  -4   6  13       70.12       70.91      4.57 o 
  -3   6  13        2.83        0.52      1.82 o 
  -2   6  13        0.01       -0.87      1.74 o 
  -1   6  13        2.84        0.47      2.41 o 
   0   6  13      321.30      339.41      9.92 o 
   1   6  13       36.25       46.04      6.35 o 
   2   6  13       10.98        7.35      3.02 o 
   3   6  13      528.75      559.25     14.49 o 
   4   6  13       35.50       41.05      7.47 o 
   5   6  13      149.27      187.24     12.49 o 
   6   6  13        0.56       -3.32     10.43 o 
  -8   7  13       23.02       33.89      5.45 o 
  -7   7  13      247.12      246.83      9.44 o 
  -6   7  13       15.39       14.47      2.47 o 
  -5   7  13       64.61       55.41      4.09 o 
  -4   7  13       13.74       12.16      2.41 o 
  -3   7  13      279.93      293.91      9.31 o 
  -2   7  13        6.33        3.91      2.19 o 
  -1   7  13        6.33        3.82      2.05 o 
   0   7  13       42.32       39.92      3.55 o 
   1   7  13        7.44        4.12      2.84 o 
   2   7  13        0.04       -0.53      2.51 o 
   3   7  13      193.01      195.21      8.47 o 
   4   7  13       73.23       75.64      9.04 o 
   5   7  13       27.92       26.21      7.26 o 
  -8   8  13        6.57        6.30      3.73 o 
  -7   8  13        0.14       -1.28      2.85 o 
  -6   8  13       25.83       31.30      2.91 o 
  -5   8  13       23.94       23.00      5.97 o 
  -4   8  13      142.49      136.70      5.51 o 
  -3   8  13      166.01      169.42      6.45 o 
  -2   8  13      100.51      103.84      9.42 o 
  -1   8  13       33.71       33.98      3.29 o 
   0   8  13      128.82      130.89      5.48 o 
   1   8  13        3.07        1.74      3.20 o 
   2   8  13       14.48       15.88      3.63 o 
   3   8  13       57.93       63.85      5.90 o 
   4   8  13        0.34       -1.44      5.63 o 
   5   8  13        0.29       -3.38      3.38 o 
  -8   9  13        0.04        1.28      3.35 o 
  -7   9  13       29.69       27.01      4.79 o 
  -6   9  13      117.32      120.51      8.21 o 
  -5   9  13       34.85       35.15      3.09 o 
  -4   9  13      356.07      339.29      8.82 o 
  -3   9  13       16.38       18.57      5.60 o 
  -2   9  13      746.66      782.69     15.67 o 
  -1   9  13        0.67       -2.47      2.47 o 
   0   9  13        4.48        8.36      2.48 o 
   1   9  13      273.40      284.85     12.36 o 
   2   9  13       83.37      101.12     10.03 o 
   3   9  13       28.34       21.81      4.45 o 
   4   9  13        2.77        3.09      3.41 o 
   5   9  13       17.34        6.76      6.75 o 
  -7  10  13        0.24       -0.83      3.10 o 
  -6  10  13       72.64       70.05      7.11 o 
  -5  10  13       81.05       78.35      7.27 o 
  -4  10  13       20.39       20.96      3.33 o 
  -3  10  13       96.62       94.25      5.06 o 
  -2  10  13      113.79      105.77      6.91 o 
  -1  10  13      301.87      308.21      9.10 o 
   0  10  13       30.13       33.62      3.59 o 
   1  10  13       94.82       99.36      6.61 o 
   2  10  13        3.46        2.63      3.30 o 
   3  10  13        2.74       -0.75      3.50 o 
   4  10  13        0.33       -3.44      3.44 o 
  -7  11  13        0.50       -0.92      3.49 o 
  -6  11  13        7.58        0.12      3.26 o 
  -5  11  13       61.05       87.88      7.74 o 
  -4  11  13      346.41      378.05     14.35 o 
  -3  11  13        5.44        5.86      4.12 o 
  -2  11  13       82.06       79.80      5.09 o 
  -1  11  13        0.34       -0.45      2.10 o 
   0  11  13       48.73       39.41      3.84 o 
   1  11  13       57.97       48.21      7.67 o 
   2  11  13       11.40       10.11      6.50 o 
   3  11  13       20.75       12.80      4.14 o 
   4  11  13       52.52       49.30      6.05 o 
  -6  12  13       44.80       51.81      6.42 o 
  -5  12  13       78.12      104.92     10.86 o 
  -4  12  13      180.04      201.57     13.11 o 
  -3  12  13        6.43        4.99      2.06 o 
  -2  12  13        3.23        0.99      2.15 o 
  -1  12  13       10.84        8.81      2.71 o 
   0  12  13      112.09      105.42      6.00 o 
   1  12  13      108.87      104.93      7.01 o 
   2  12  13       64.92       56.43      5.81 o 
   3  12  13       28.17       22.86      4.70 o 
  -5  13  13       71.52       76.13      7.52 o 
  -4  13  13        1.07        3.15      3.29 o 
  -3  13  13       13.79       15.66      4.37 o 
  -2  13  13       11.33       15.40      4.16 o 
  -1  13  13        6.47       10.57      2.76 o 
   0  13  13       11.90       15.18      3.02 o 
   1  13  13        0.33       -3.49      3.49 o 
   2  13  13       98.54      106.31      7.46 o 
  -4  14  13       60.09       79.58      7.73 o 
  -3  14  13       81.40       82.10      7.85 o 
  -2  14  13        0.19       -0.87      1.74 o 
  -1  14  13        2.05        3.58      2.43 o 
   0  14  13       19.20       17.16      4.35 o 
   1  14  13       20.05       19.73      6.77 o 
  -3  15  13        4.47        2.42      3.92 o 
  -2  15  13       21.59       25.06      5.37 o 
  -1  15  13        2.19       -0.92      2.66 o 
   0  15  13       45.91       36.32      6.36 o 
  -3 -16  14        1.46        5.73      3.40 o 
  -2 -16  14       23.78       35.88      4.50 o 
  -1 -16  14       22.60       23.06      4.02 o 
   0 -16  14       68.73       94.81      6.21 o 
   1 -16  14       30.64       38.32      4.63 o 
  -4 -15  14      260.38      270.62      7.29 o 
  -3 -15  14        0.14       -0.19      1.64 o 
  -2 -15  14       97.24       92.18      6.18 o 
  -1 -15  14       18.28       25.31      3.88 o 
   0 -15  14      104.79      100.06      6.22 o 
   1 -15  14       76.33       80.36      5.97 o 
   2 -15  14       27.66       31.33      4.57 o 
  -5 -14  14      213.45      189.24      8.78 o 
  -4 -14  14       43.44       40.81      3.57 o 
  -3 -14  14        0.34        0.78      1.86 o 
  -2 -14  14        8.84       13.79      3.27 o 
  -1 -14  14       25.31       26.91      3.75 o 
   0 -14  14        0.00        3.35      2.55 o 
   1 -14  14       94.26      102.57      6.87 o 
   2 -14  14       68.30       87.50      7.97 o 
   3 -14  14       85.94       97.07      6.77 o 
  -6 -13  14        0.18       -0.75     10.31 o 
  -5 -13  14      124.07      118.67      9.06 o 
  -4 -13  14        8.61        8.46      2.60 o 
  -3 -13  14       29.58       32.93      3.17 o 
  -2 -13  14       30.53       29.71      2.56 o 
  -1 -13  14        3.33        4.97      2.60 o 
   0 -13  14        1.77        3.17      2.97 o 
   1 -13  14       41.03       46.32      4.93 o 
   2 -13  14       81.88      106.01     15.35 o 
   3 -13  14      219.71      250.33     10.97 o 
  -7 -12  14        3.44       -8.75      8.75 o 
  -6 -12  14        5.65       -4.46     12.20 o 
  -5 -12  14        0.20       -1.38      4.31 o 
  -4 -12  14      803.86      772.30     17.42 o 
  -3 -12  14        3.76        3.60      1.95 o 
  -2 -12  14        0.70        0.98      1.60 o 
  -1 -12  14       72.78       78.99      6.11 o 
   0 -12  14       71.44       70.09      5.76 o 
   1 -12  14        5.29        7.78      3.37 o 
   2 -12  14       44.20       41.32      5.92 o 
   3 -12  14        1.04        6.39      2.99 o 
   4 -12  14       19.97       23.85      4.86 o 
  -7 -11  14        9.02        0.21     13.50 o 
  -6 -11  14      135.29      158.68     11.65 o 
  -5 -11  14       36.47       22.37      4.90 o 
  -4 -11  14      106.17       78.73      4.39 o 
  -3 -11  14       37.71       25.99      2.80 o 
  -2 -11  14       26.02       26.88      2.67 o 
  -1 -11  14        3.11        2.77      1.65 o 
   0 -11  14       19.71       28.74      4.13 o
[truncated: 86,552 more chars]
